# Supplementary material for: Predicting Diagnostic Gene Biomarkers Associated With Immune Checkpoints, N6-Methyladenosine, and Ferroptosis in Patients With Acute Myocardial Infarction
Source: Front Cardiovasc Med. 2022 Feb 11;9:836067. doi: 10.3389/fcvm.2022.836067 (PMC8873927; doi:10.3389/fcvm.2022.836067)
Supplement: Supplementary file 3 [file Data_Sheet_1.ZIP]

Archive with 6 entries (4 files):
- supplementary materials/supplementary materials 1 .png
- supplementary materials/supplementary materials 2.tif
- supplementary materials/supplementary materials raw data/
- supplementary materials/supplementary materials raw data/supplementary materials 1 raw data.tsv
- supplementary materials/supplementary materials raw data/supplementary materials 2 raw data.docx
- supplementary materials/
