# Supplementary material for: Predicting Diagnostic Gene Biomarkers Associated With Immune Checkpoints, N6-Methyladenosine, and Ferroptosis in Patients With Acute Myocardial Infarction
Source: Front Cardiovasc Med. 2022 Feb 11;9:836067. doi: 10.3389/fcvm.2022.836067 (PMC8873927; doi:10.3389/fcvm.2022.836067)
Supplement: Supplementary file 3 [file Data_Sheet_1.ZIP › supplementary materials/supplementary materials raw data/supplementary materials 1 raw data.tsv]

#node1	node2	node1_string_id	node2_string_id	neighborhood_on_chromosome	gene_fusion	phylogenetic_cooccurrence	homology	coexpression	experimentally_determined_interaction	database_annotated	automated_textmining	combined_score
ABHD5	G0S2	9606.ENSP00000390849	9606.ENSP00000355996	0	0	0	0	0	0	0	0.774	0.774
ABHD5	ACSL1	9606.ENSP00000390849	9606.ENSP00000422607	0.042	0	0	0	0.136	0.127	0	0.306	0.431
ACSL1	EGR3	9606.ENSP00000422607	9606.ENSP00000318057	0	0	0	0	0.063	0.060	0	0.397	0.422
ALOX5AP	TLR2	9606.ENSP00000479870	9606.ENSP00000260010	0	0	0	0	0.338	0	0	0.170	0.427
ALOX5AP	PTGS2	9606.ENSP00000479870	9606.ENSP00000356438	0	0	0	0	0.085	0	0	0.466	0.490
ALOX5AP	S100A12	9606.ENSP00000479870	9606.ENSP00000357726	0	0	0	0	0.234	0	0	0.284	0.428
ALOX5AP	CTSS	9606.ENSP00000479870	9606.ENSP00000357981	0	0	0	0	0.415	0	0	0.149	0.481
ALOX5AP	LTB4R	9606.ENSP00000479870	9606.ENSP00000380008	0	0	0	0	0.062	0	0	0.662	0.669
ALOX5AP	NCF4	9606.ENSP00000479870	9606.ENSP00000380334	0	0	0	0	0.538	0	0	0.112	0.572
ALPL	FKBP5	9606.ENSP00000363973	9606.ENSP00000444810	0	0	0	0	0	0	0	0.571	0.571
ANPEP	CEACAM6	9606.ENSP00000300060	9606.ENSP00000199764	0	0	0	0	0.065	0	0	0.409	0.424
ANPEP	CEACAM8	9606.ENSP00000300060	9606.ENSP00000244336	0	0	0	0	0	0	0	0.455	0.455
ANPEP	CXCR1	9606.ENSP00000300060	9606.ENSP00000295683	0	0	0	0	0.069	0	0	0.538	0.551
ANPEP	CXCL8	9606.ENSP00000300060	9606.ENSP00000306512	0	0	0	0	0.143	0	0	0.399	0.463
ANPEP	CXCL1	9606.ENSP00000300060	9606.ENSP00000379110	0	0	0	0	0.172	0	0	0.412	0.492
ANXA3	FPR2	9606.ENSP00000264908	9606.ENSP00000468897	0	0	0	0	0	0	0	0.432	0.432
ANXA3	S100A12	9606.ENSP00000264908	9606.ENSP00000357726	0	0	0	0	0	0.290	0	0.364	0.529
ANXA3	DYSF	9606.ENSP00000264908	9606.ENSP00000386881	0	0	0	0	0.065	0.058	0	0.560	0.578
AQP9	SLC11A1	9606.ENSP00000219919	9606.ENSP00000233202	0.046	0	0	0	0.318	0.056	0	0.143	0.403
AQP9	CLEC4D	9606.ENSP00000219919	9606.ENSP00000299665	0	0	0	0	0.377	0	0	0.082	0.404
AQP9	CLEC5A	9606.ENSP00000219919	9606.ENSP00000449999	0	0	0	0	0.363	0	0	0.123	0.417
AQP9	CEACAM4	9606.ENSP00000219919	9606.ENSP00000221954	0	0	0	0	0.424	0	0	0	0.424
AQP9	CXCR1	9606.ENSP00000219919	9606.ENSP00000295683	0	0	0	0	0.335	0	0	0.170	0.424
AQP9	PROK2	9606.ENSP00000219919	9606.ENSP00000295619	0	0	0	0	0.300	0	0	0.360	0.533
AQP9	TREM1	9606.ENSP00000219919	9606.ENSP00000244709	0	0	0	0	0.540	0	0	0.108	0.572
AQP9	TLR2	9606.ENSP00000219919	9606.ENSP00000260010	0	0	0	0	0.551	0.056	0	0.085	0.578
AQP9	S100A12	9606.ENSP00000219919	9606.ENSP00000357726	0	0	0	0	0.522	0	0	0.167	0.584
AQP9	FPR2	9606.ENSP00000219919	9606.ENSP00000468897	0	0	0	0	0.547	0	0	0.255	0.648
AQP9	FPR1	9606.ENSP00000219919	9606.ENSP00000471493	0	0	0	0	0.676	0	0	0.184	0.724
AQP9	GK	9606.ENSP00000219919	9606.ENSP00000401720	0.048	0.028	0	0	0.220	0	0	0.667	0.731
AREG	TGFA	9606.ENSP00000379097	9606.ENSP00000295400	0	0	0	0	0.088	0	0.300	0.675	0.774
AREG	FOS	9606.ENSP00000379097	9606.ENSP00000306245	0	0	0	0	0	0	0.900	0.381	0.935
AREG	CXCL8	9606.ENSP00000379097	9606.ENSP00000306512	0	0	0	0	0.183	0	0	0.507	0.579
AREG	PTGS2	9606.ENSP00000379097	9606.ENSP00000356438	0	0	0	0	0.113	0	0	0.537	0.572
AREG	F5	9606.ENSP00000379097	9606.ENSP00000356771	0	0	0	0	0	0	0.600	0	0.600
AREG	PTEN	9606.ENSP00000379097	9606.ENSP00000361021	0	0	0	0	0	0	0	0.424	0.424
AREG	MMP9	9606.ENSP00000379097	9606.ENSP00000361405	0	0	0	0	0	0.213	0	0.459	0.556
AREG	CXCL1	9606.ENSP00000379097	9606.ENSP00000379110	0	0	0	0	0.136	0	0	0.411	0.469
ARG1	CEACAM8	9606.ENSP00000349446	9606.ENSP00000244336	0	0	0	0	0.152	0	0	0.519	0.574
ARG1	TLR2	9606.ENSP00000349446	9606.ENSP00000260010	0	0	0	0	0.076	0	0	0.556	0.572
ARG1	CLEC7A	9606.ENSP00000349446	9606.ENSP00000302569	0	0	0	0	0.088	0	0	0.517	0.540
ARG1	CEBPB	9606.ENSP00000349446	9606.ENSP00000305422	0	0	0	0	0.081	0	0	0.503	0.523
ARG1	CXCL8	9606.ENSP00000349446	9606.ENSP00000306512	0	0	0	0	0	0	0	0.556	0.556
ARG1	ELANE	9606.ENSP00000349446	9606.ENSP00000466090	0	0	0	0	0.108	0	0	0.391	0.433
ARG1	ENTPD1	9606.ENSP00000349446	9606.ENSP00000360250	0	0	0	0	0.062	0	0	0.440	0.452
ARG1	CXCL1	9606.ENSP00000349446	9606.ENSP00000379110	0	0	0	0	0	0	0	0.519	0.519
ARG1	MMP9	9606.ENSP00000349446	9606.ENSP00000361405	0	0	0	0	0	0	0	0.569	0.569
ARG1	PTGS2	9606.ENSP00000349446	9606.ENSP00000356438	0	0	0	0	0	0	0	0.596	0.596
ARG1	TLR4	9606.ENSP00000349446	9606.ENSP00000363089	0	0	0	0	0.065	0	0	0.612	0.622
BPI	PGLYRP1	9606.ENSP00000262865	9606.ENSP00000008938	0	0	0	0	0.306	0	0	0.509	0.644
BPI	CEACAM8	9606.ENSP00000262865	9606.ENSP00000244336	0	0	0	0	0.727	0	0	0.323	0.807
BPI	TLR2	9606.ENSP00000262865	9606.ENSP00000260010	0	0	0	0	0.088	0	0	0.379	0.409
BPI	CXCL8	9606.ENSP00000262865	9606.ENSP00000306512	0	0	0	0	0.082	0	0	0.459	0.482
BPI	TLR4	9606.ENSP00000262865	9606.ENSP00000363089	0	0	0	0	0.098	0	0	0.465	0.496
BPI	CAMP	9606.ENSP00000262865	9606.ENSP00000296435	0	0	0	0	0.327	0	0	0.653	0.756
BPI	ELANE	9606.ENSP00000262865	9606.ENSP00000466090	0	0	0	0	0.611	0	0	0.612	0.843
BPI	DEFA4	9606.ENSP00000262865	9606.ENSP00000297435	0	0	0	0	0.778	0	0	0.392	0.859
BST1	NAMPT	9606.ENSP00000265016	9606.ENSP00000222553	0	0	0	0	0	0	0.900	0.581	0.956
BST1	TLR2	9606.ENSP00000265016	9606.ENSP00000260010	0	0	0	0	0.089	0	0	0.436	0.464
C5AR1	SLC11A1	9606.ENSP00000347197	9606.ENSP00000233202	0	0	0	0	0.489	0	0	0.124	0.533
C5AR1	TREM1	9606.ENSP00000347197	9606.ENSP00000244709	0	0	0	0	0.332	0	0	0.325	0.530
C5AR1	TLR2	9606.ENSP00000347197	9606.ENSP00000260010	0	0	0	0	0.170	0	0	0.985	0.987
C5AR1	CLEC7A	9606.ENSP00000347197	9606.ENSP00000302569	0	0	0	0	0.287	0	0	0.400	0.554
C5AR1	CXCL8	9606.ENSP00000347197	9606.ENSP00000306512	0	0	0	0	0.068	0	0	0.559	0.571
C5AR1	FCAR	9606.ENSP00000347197	9606.ENSP00000347714	0	0	0	0	0.179	0	0	0.325	0.422
C5AR1	CTSS	9606.ENSP00000347197	9606.ENSP00000357981	0	0	0	0	0.342	0	0	0.196	0.448
C5AR1	FPR1	9606.ENSP00000347197	9606.ENSP00000471493	0	0	0	0.811	0.547	0	0	0.610	0.598
C5AR1	CD55	9606.ENSP00000347197	9606.ENSP00000356030	0	0	0	0	0	0	0	0.700	0.700
C5AR1	TLR4	9606.ENSP00000347197	9606.ENSP00000363089	0	0	0	0	0.434	0	0	0.875	0.926
C9orf72	CA4	9606.ENSP00000482753	9606.ENSP00000300900	0	0	0	0	0	0	0	0.482	0.482
C9orf72	RRAGD	9606.ENSP00000482753	9606.ENSP00000358423	0	0	0	0	0	0	0	0.443	0.443
CAMP	PGLYRP1	9606.ENSP00000296435	9606.ENSP00000008938	0	0	0	0	0.560	0	0	0.338	0.696
CAMP	CEACAM8	9606.ENSP00000296435	9606.ENSP00000244336	0	0	0	0	0.560	0	0	0.268	0.664
CAMP	TLR2	9606.ENSP00000296435	9606.ENSP00000260010	0	0	0	0	0.098	0	0	0.660	0.680
CAMP	CXCR1	9606.ENSP00000296435	9606.ENSP00000295683	0	0	0	0	0.213	0	0	0.270	0.400
CAMP	LTB4R	9606.ENSP00000296435	9606.ENSP00000380008	0	0	0	0	0.062	0	0	0.409	0.422
CAMP	MMP9	9606.ENSP00000296435	9606.ENSP00000361405	0	0	0	0	0.140	0	0	0.391	0.453
CAMP	CXCL1	9606.ENSP00000296435	9606.ENSP00000379110	0	0	0	0	0	0	0	0.497	0.497
CAMP	PADI4	9606.ENSP00000296435	9606.ENSP00000364597	0	0	0	0	0.107	0	0	0.505	0.539
CAMP	S100A12	9606.ENSP00000296435	9606.ENSP00000357726	0	0	0	0	0.416	0	0	0.336	0.595
CAMP	CXCL8	9606.ENSP00000296435	9606.ENSP00000306512	0	0	0	0	0	0	0	0.681	0.681
CAMP	TLR4	9606.ENSP00000296435	9606.ENSP00000363089	0	0	0	0	0.069	0	0	0.765	0.772
CAMP	ELANE	9606.ENSP00000296435	9606.ENSP00000466090	0	0	0	0	0.320	0.213	0	0.653	0.798
CAMP	FPR1	9606.ENSP00000296435	9606.ENSP00000471493	0	0	0	0	0.104	0	0	0.785	0.799
CAMP	DEFA4	9606.ENSP00000296435	9606.ENSP00000297435	0	0	0	0	0.749	0	0	0.321	0.822
CAMP	FPR2	9606.ENSP00000296435	9606.ENSP00000468897	0	0	0	0	0.111	0.213	0	0.988	0.991
CBSL	SLC19A1	9606.ENSP00000381231	9606.ENSP00000308895	0	0	0	0	0	0	0	0.505	0.505
CBSL	PROP1	9606.ENSP00000381231	9606.ENSP00000311290	0	0	0	0	0	0	0	0.413	0.413
CD55	EMR3	9606.ENSP00000356030	9606.ENSP00000253673	0	0	0	0	0	0	0	0.630	0.630
CD55	CXCL8	9606.ENSP00000356030	9606.ENSP00000306512	0	0	0	0	0.082	0	0	0.390	0.416
CD55	ENTPD1	9606.ENSP00000356030	9606.ENSP00000360250	0	0	0	0	0	0	0	0.510	0.510
CD55	TLR4	9606.ENSP00000356030	9606.ENSP00000363089	0	0	0	0	0	0	0	0.597	0.597
CDA	LPAR2	9606.ENSP00000364212	9606.ENSP00000443256	0	0	0	0	0	0	0	0.539	0.539
CEACAM4	CLEC4D	9606.ENSP00000221954	9606.ENSP00000299665	0	0	0	0	0.433	0	0	0	0.433
CEACAM4	TREM1	9606.ENSP00000221954	9606.ENSP00000244709	0	0	0	0	0.476	0	0	0.060	0.486
CEACAM4	MCEMP1	9606.ENSP00000221954	9606.ENSP00000329920	0	0	0	0	0.500	0	0	0	0.499
CEACAM4	S100A12	9606.ENSP00000221954	9606.ENSP00000357726	0	0	0	0	0.532	0	0	0.099	0.560
CEACAM6	DEFA4	9606.ENSP00000199764	9606.ENSP00000297435	0	0	0	0	0.314	0	0	0.505	0.645
CEACAM6	CEACAM8	9606.ENSP00000199764	9606.ENSP00000244336	0	0	0	0.977	0.323	0.849	0.300	0.914	0.924
CEACAM8	CXCL8	9606.ENSP00000244336	9606.ENSP00000306512	0	0	0	0	0	0	0	0.510	0.510
CEACAM8	ELANE	9606.ENSP00000244336	9606.ENSP00000466090	0	0	0	0	0.654	0	0	0.558	0.840
CEACAM8	DEFA4	9606.ENSP00000244336	9606.ENSP00000297435	0	0	0	0	0.771	0	0	0.501	0.880
CEBPB	PPP1R15A	9606.ENSP00000305422	9606.ENSP00000200453	0	0	0	0	0.132	0	0	0.379	0.438
CEBPB	DUSP1	9606.ENSP00000305422	9606.ENSP00000239223	0	0	0	0	0.126	0	0	0.381	0.436
CEBPB	EGR2	9606.ENSP00000305422	9606.ENSP00000242480	0	0	0	0	0.069	0.058	0.900	0.503	0.950
CEBPB	FOSB	9606.ENSP00000305422	9606.ENSP00000245919	0	0	0	0	0.054	0.078	0	0.376	0.408
CEBPB	TLR2	9606.ENSP00000305422	9606.ENSP00000260010	0	0	0	0	0.090	0	0	0.393	0.424
CEBPB	NFIL3	9606.ENSP00000305422	9606.ENSP00000297689	0	0	0	0	0.141	0	0	0.383	0.447
CEBPB	CLEC4E	9606.ENSP00000305422	9606.ENSP00000299663	0	0	0	0	0.062	0	0	0.480	0.491
CEBPB	CLEC7A	9606.ENSP00000305422	9606.ENSP00000302569	0	0	0	0	0.062	0	0	0.453	0.465
CEBPB	CXCL1	9606.ENSP00000305422	9606.ENSP00000379110	0	0	0	0	0.117	0	0	0.414	0.460
CEBPB	MMP9	9606.ENSP00000305422	9606.ENSP00000361405	0	0	0	0	0.185	0	0	0.391	0.482
CEBPB	CITED4	9606.ENSP00000305422	9606.ENSP00000361721	0	0	0	0	0.110	0	0	0.479	0.516
CEBPB	TLR4	9606.ENSP00000305422	9606.ENSP00000363089	0	0	0	0	0.097	0	0	0.612	0.635
CEBPB	PTGS2	9606.ENSP00000305422	9606.ENSP00000356438	0	0	0	0	0.152	0.270	0	0.563	0.706
CEBPB	TRIB1	9606.ENSP00000305422	9606.ENSP00000312150	0	0	0	0	0.122	0.481	0	0.406	0.706
CEBPB	FOS	9606.ENSP00000305422	9606.ENSP00000306245	0	0	0	0	0.188	0.078	0	0.749	0.796
CEBPB	CXCL8	9606.ENSP00000305422	9606.ENSP00000306512	0	0	0	0	0.134	0.270	0.900	0.602	0.971
CEBPB	CEBPD	9606.ENSP00000305422	9606.ENSP00000386165	0	0	0	0.773	0.409	0.499	0.900	0.980	0.974
CEBPD	DUSP1	9606.ENSP00000386165	9606.ENSP00000239223	0	0	0	0	0.278	0	0	0.240	0.428
CEBPD	EGR2	9606.ENSP00000386165	9606.ENSP00000242480	0	0	0	0	0	0.058	0	0.405	0.415
CEBPD	FOS	9606.ENSP00000386165	9606.ENSP00000306245	0	0	0	0	0.144	0.078	0.900	0.464	0.952
CEBPD	PTGS2	9606.ENSP00000386165	9606.ENSP00000356438	0	0	0	0	0.111	0.270	0	0.365	0.552
CKAP4	TMCC3	9606.ENSP00000367265	9606.ENSP00000261226	0	0	0	0	0	0	0	0.580	0.580
CLEC4D	SLC11A1	9606.ENSP00000299665	9606.ENSP00000233202	0	0	0	0	0.264	0	0	0.245	0.421
CLEC4D	TREM1	9606.ENSP00000299665	9606.ENSP00000244709	0	0	0	0	0.367	0	0	0.186	0.463
CLEC4D	TLR2	9606.ENSP00000299665	9606.ENSP00000260010	0	0	0	0	0.232	0.056	0	0.427	0.548
CLEC4D	CLEC4E	9606.ENSP00000299665	9606.ENSP00000299663	0	0	0	0.857	0.346	0	0.800	0.964	0.882
CLEC4D	TLR4	9606.ENSP00000299665	9606.ENSP00000363089	0	0	0	0	0.131	0.056	0	0.342	0.413
CLEC4D	FPR2	9606.ENSP00000299665	9606.ENSP00000468897	0	0	0	0	0.339	0	0	0.181	0.435
CLEC4D	CLEC5A	9606.ENSP00000299665	9606.ENSP00000449999	0	0	0	0.690	0.347	0	0	0.529	0.450
CLEC4D	MCEMP1	9606.ENSP00000299665	9606.ENSP00000329920	0	0	0	0	0.382	0	0	0.167	0.463
CLEC4D	S100A12	9606.ENSP00000299665	9606.ENSP00000357726	0	0	0	0	0.492	0	0	0.210	0.582
CLEC4D	CLEC7A	9606.ENSP00000299665	9606.ENSP00000302569	0	0	0	0	0.173	0	0	0.734	0.770
CLEC4E	TREM1	9606.ENSP00000299663	9606.ENSP00000244709	0	0	0	0	0.184	0	0	0.341	0.439
CLEC4E	TLR2	9606.ENSP00000299663	9606.ENSP00000260010	0	0	0	0	0.469	0.056	0	0.642	0.805
CLEC4E	CLEC7A	9606.ENSP00000299663	9606.ENSP00000302569	0	0	0	0.635	0.176	0	0	0.843	0.428
CLEC4E	CXCL1	9606.ENSP00000299663	9606.ENSP00000379110	0	0	0	0	0.124	0	0	0.415	0.466
CLEC4E	FPR1	9606.ENSP00000299663	9606.ENSP00000471493	0	0	0	0	0.343	0	0	0.243	0.481
CLEC4E	TLR4	9606.ENSP00000299663	9606.ENSP00000363089	0	0	0	0	0.157	0.056	0	0.602	0.655
CLEC5A	TREM1	9606.ENSP00000449999	9606.ENSP00000244709	0	0	0	0	0.347	0	0	0.568	0.706
CLEC5A	TLR2	9606.ENSP00000449999	9606.ENSP00000260010	0	0	0	0	0.342	0.056	0	0.344	0.557
CLEC5A	S100A12	9606.ENSP00000449999	9606.ENSP00000357726	0	0	0	0	0.361	0	0	0.103	0.402
CLEC5A	SIRPB1	9606.ENSP00000449999	9606.ENSP00000371018	0	0	0	0	0.139	0	0	0.561	0.606
CLEC7A	SLC11A1	9606.ENSP00000302569	9606.ENSP00000233202	0	0	0	0	0.283	0	0	0.218	0.416
CLEC7A	TREM1	9606.ENSP00000302569	9606.ENSP00000244709	0	0	0	0	0.229	0	0	0.394	0.512
CLEC7A	TLR2	9606.ENSP00000302569	9606.ENSP00000260010	0	0	0	0	0.281	0.281	0	0.989	0.994
CLEC7A	CTSS	9606.ENSP00000302569	9606.ENSP00000357981	0	0	0	0	0.287	0	0	0.255	0.446
CLEC7A	CXCL1	9606.ENSP00000302569	9606.ENSP00000379110	0	0	0	0	0.062	0	0	0.458	0.469
CLEC7A	CXCL8	9606.ENSP00000302569	9606.ENSP00000306512	0	0	0	0	0.059	0	0	0.520	0.529
CLEC7A	TLR4	9606.ENSP00000302569	9606.ENSP00000363089	0	0	0	0	0.113	0.056	0	0.979	0.981
CPD	IGF2R	9606.ENSP00000225719	9606.ENSP00000349437	0	0	0	0	0.093	0	0.900	0.498	0.950
CSRNP1	PPP1R15A	9606.ENSP00000273153	9606.ENSP00000200453	0	0	0	0	0.288	0	0	0.225	0.425
CSRNP1	FOSB	9606.ENSP00000273153	9606.ENSP00000245919	0	0	0	0	0.227	0	0	0.307	0.441
CTSS	TLR2	9606.ENSP00000357981	9606.ENSP00000260010	0	0	0	0	0.412	0	0	0.218	0.521
CTSS	TLR4	9606.ENSP00000357981	9606.ENSP00000363089	0	0	0	0	0.295	0	0	0.250	0.449
CTSS	MMP9	9606.ENSP00000357981	9606.ENSP00000361405	0	0	0	0	0.133	0	0.300	0.393	0.600
CXCL1	OSM	9606.ENSP00000379110	9606.ENSP00000215781	0	0	0	0	0.117	0	0	0.409	0.456
CXCL1	TREM1	9606.ENSP00000379110	9606.ENSP00000244709	0	0	0	0	0.130	0	0	0.399	0.455
CXCL1	TLR2	9606.ENSP00000379110	9606.ENSP00000260010	0	0	0	0	0.133	0	0	0.691	0.721
CXCL1	CXCL16	9606.ENSP00000379110	9606.ENSP00000293778	0	0	0	0	0.090	0	0	0.594	0.614
CXCL1	CXCR1	9606.ENSP00000379110	9606.ENSP00000295683	0	0	0	0	0.086	0.463	0.800	0.981	0.998
CXCL1	FOS	9606.ENSP00000379110	9606.ENSP00000306245	0	0	0	0	0	0	0	0.417	0.417
CXCL1	CXCL8	9606.ENSP00000379110	9606.ENSP00000306512	0	0	0	0.878	0.842	0	0.300	0.873	0.897
CXCL1	IL1R2	9606.ENSP00000379110	9606.ENSP00000330959	0	0	0	0	0.139	0	0	0.401	0.463
CXCL1	PLAUR	9606.ENSP00000379110	9606.ENSP00000339328	0	0	0	0	0.189	0	0	0.376	0.472
CXCL1	PTGS2	9606.ENSP00000379110	9606.ENSP00000356438	0	0	0	0	0.549	0	0	0.674	0.847
CXCL1	MMP9	9606.ENSP00000379110	9606.ENSP00000361405	0	0	0	0	0.147	0.213	0	0.721	0.796
CXCL1	TLR4	9606.ENSP00000379110	9606.ENSP00000363089	0	0	0	0	0.107	0	0	0.768	0.784
CXCL1	LTB4R	9606.ENSP00000379110	9606.ENSP00000380008	0	0	0	0	0	0	0	0.401	0.400
CXCL1	FPR1	9606.ENSP00000379110	9606.ENSP00000471493	0	0	0	0	0.085	0	0	0.386	0.414
CXCL1	ELANE	9606.ENSP00000379110	9606.ENSP00000466090	0	0	0	0	0	0	0	0.515	0.515
CXCL16	TLR2	9606.ENSP00000293778	9606.ENSP00000260010	0	0	0	0	0.174	0	0	0.336	0.428
CXCL16	MMP9	9606.ENSP00000293778	9606.ENSP00000361405	0	0	0	0	0.077	0	0	0.392	0.414
CXCL16	CXCL8	9606.ENSP00000293778	9606.ENSP00000306512	0	0	0	0	0.089	0	0	0.558	0.580
CXCL16	CXCR1	9606.ENSP00000293778	9606.ENSP00000295683	0	0	0	0	0.065	0	0.600	0.427	0.767
CXCL8	OSM	9606.ENSP00000306512	9606.ENSP00000215781	0	0	0	0	0.182	0	0	0.517	0.588
CXCL8	NAMPT	9606.ENSP00000306512	9606.ENSP00000222553	0	0	0	0	0.243	0	0	0.517	0.618
CXCL8	DUSP1	9606.ENSP00000306512	9606.ENSP00000239223	0	0	0	0	0.102	0	0	0.517	0.547
CXCL8	TREM1	9606.ENSP00000306512	9606.ENSP00000244709	0	0	0	0	0.219	0	0	0.596	0.671
CXCL8	TLR2	9606.ENSP00000306512	9606.ENSP00000260010	0	0	0	0	0.159	0	0	0.841	0.861
CXCL8	IRAK3	9606.ENSP00000306512	9606.ENSP00000261233	0	0	0	0	0.082	0	0	0.454	0.477
CXCL8	TGFA	9606.ENSP00000306512	9606.ENSP00000295400	0	0	0	0	0.070	0	0	0.466	0.482
CXCL8	CXCR1	9606.ENSP00000306512	9606.ENSP00000295683	0	0	0	0	0.088	0.676	0.900	0.990	0.999
CXCL8	FOS	9606.ENSP00000306512	9606.ENSP00000306245	0	0	0	0	0.077	0	0	0.602	0.616
CXCL8	HSPA1A	9606.ENSP00000306512	9606.ENSP00000364802	0	0	0	0	0	0	0	0.433	0.433
CXCL8	LTB4R	9606.ENSP00000306512	9606.ENSP00000380008	0	0	0	0	0	0	0	0.458	0.457
CXCL8	PADI4	9606.ENSP00000306512	9606.ENSP00000364597	0	0	0	0	0	0	0	0.457	0.457
CXCL8	PTEN	9606.ENSP00000306512	9606.ENSP00000361021	0	0	0	0	0	0	0	0.519	0.519
CXCL8	IL1R2	9606.ENSP00000306512	9606.ENSP00000330959	0	0	0	0	0.134	0	0	0.468	0.519
CXCL8	FPR1	9606.ENSP00000306512	9606.ENSP00000471493	0	0	0	0	0.076	0	0	0.509	0.526
CXCL8	S100A12	9606.ENSP00000306512	9606.ENSP00000357726	0	0	0	0	0.133	0	0	0.523	0.568
CXCL8	PLAUR	9606.ENSP00000306512	9606.ENSP00000339328	0	0	0	0	0.287	0	0	0.514	0.639
CXCL8	FPR2	9606.ENSP00000306512	9606.ENSP00000468897	0	0	0	0	0.076	0	0	0.640	0.653
CXCL8	ELANE	9606.ENSP00000306512	9606.ENSP00000466090	0	0	0	0	0.065	0	0	0.744	0.750
CXCL8	MMP9	9606.ENSP00000306512	9606.ENSP00000361405	0	0	0	0	0.134	0.213	0	0.825	0.871
CXCL8	TLR4	9606.ENSP00000306512	9606.ENSP00000363089	0	0	0	0	0.117	0	0	0.881	0.891
CXCL8	LPAR2	9606.ENSP00000306512	9606.ENSP00000443256	0	0	0	0	0	0	0.900	0.325	0.929
CXCL8	PTGS2	9606.ENSP00000306512	9606.ENSP00000356438	0	0	0	0	0.753	0	0	0.778	0.943
CXCR1	TREM1	9606.ENSP00000295683	9606.ENSP00000244709	0	0	0	0	0.426	0	0	0.166	0.501
CXCR1	TLR2	9606.ENSP00000295683	9606.ENSP00000260010	0	0	0	0	0.159	0	0	0.492	0.554
CXCR1	PROK2	9606.ENSP00000295683	9606.ENSP00000295619	0	0	0	0	0.332	0	0	0.201	0.444
CXCR1	FPR1	9606.ENSP00000295683	9606.ENSP00000471493	0	0	0	0.747	0.325	0	0	0.519	0.410
CXCR1	IL1R2	9606.ENSP00000295683	9606.ENSP00000330959	0	0	0	0	0.250	0	0	0.322	0.470
CXCR1	S100A12	9606.ENSP00000295683	9606.ENSP00000357726	0	0	0	0	0.423	0	0	0.142	0.484
CXCR1	ELANE	9606.ENSP00000295683	9606.ENSP00000466090	0	0	0	0	0.098	0.102	0	0.422	0.491
CXCR1	TLR4	9606.ENSP00000295683	9606.ENSP00000363089	0	0	0	0	0.130	0	0	0.503	0.549
CXCR1	TGM3	9606.ENSP00000295683	9606.ENSP00000370867	0	0	0	0	0.561	0	0	0	0.561
CXCR1	FPR2	9606.ENSP00000295683	9606.ENSP00000468897	0	0	0	0.746	0.521	0	0	0.504	0.579
CXCR1	MMP9	9606.ENSP00000295683	9606.ENSP00000361405	0	0	0	0	0.140	0.057	0	0.621	0.666
CYP4F3	PTGS2	9606.ENSP00000221307	9606.ENSP00000356438	0	0	0	0	0.049	0	0.900	0.356	0.933
DEFA4	PGLYRP1	9606.ENSP00000297435	9606.ENSP00000008938	0	0	0	0	0.542	0	0	0.320	0.675
DEFA4	S100A12	9606.ENSP00000297435	9606.ENSP00000357726	0	0	0	0	0.351	0	0	0.406	0.598
DEFA4	ELANE	9606.ENSP00000297435	9606.ENSP00000466090	0	0	0	0	0.784	0.076	0	0.508	0.893
DOCK3	SLC9A8	9606.ENSP00000266037	9606.ENSP00000416418	0	0	0	0	0	0	0	0.433	0.433
DOCK5	PREX1	9606.ENSP00000276440	9606.ENSP00000361009	0	0	0	0	0.063	0	0	0.463	0.475
DUSP1	PPP1R15A	9606.ENSP00000239223	9606.ENSP00000200453	0	0	0	0	0.336	0	0	0.326	0.534
DUSP1	RGS2	9606.ENSP00000239223	9606.ENSP00000235382	0	0	0	0	0.311	0	0	0.473	0.621
DUSP1	PTEN	9606.ENSP00000239223	9606.ENSP00000361021	0	0	0	0	0	0	0	0.412	0.412
DUSP1	EGR2	9606.ENSP00000239223	9606.ENSP00000242480	0	0	0	0	0.121	0.067	0	0.413	0.477
DUSP1	TLR2	9606.ENSP00000239223	9606.ENSP00000260010	0	0	0	0	0.068	0.109	0	0.450	0.503
DUSP1	TLR4	9606.ENSP00000239223	9606.ENSP00000363089	0	0	0	0	0.076	0.109	0	0.470	0.525
DUSP1	FKBP5	9606.ENSP00000239223	9606.ENSP00000444810	0	0	0	0	0.066	0.056	0	0.506	0.527
DUSP1	PTGS2	9606.ENSP00000239223	9606.ENSP00000356438	0	0	0	0	0.136	0.084	0	0.469	0.543
DUSP1	IRAK3	9606.ENSP00000239223	9606.ENSP00000261233	0	0	0	0	0	0.147	0	0.512	0.566
DUSP1	FOSB	9606.ENSP00000239223	9606.ENSP00000245919	0	0	0	0	0.676	0.139	0	0.539	0.860
DUSP1	HSPA1A	9606.ENSP00000239223	9606.ENSP00000364802	0	0	0	0	0.074	0.058	0.900	0.347	0.935
DUSP1	FOS	9606.ENSP00000239223	9606.ENSP00000306245	0	0	0	0	0.872	0.139	0	0.686	0.962
ECHDC3	IL1R2	9606.ENSP00000368517	9606.ENSP00000330959	0	0	0	0	0	0	0	0.526	0.526
ECHDC3	PADI4	9606.ENSP00000368517	9606.ENSP00000364597	0	0	0	0	0	0	0	0.487	0.487
ECHDC3	LTB4R	9606.ENSP00000368517	9606.ENSP00000380008	0	0	0	0	0	0	0	0.634	0.634
EGR2	TRIB1	9606.ENSP00000242480	9606.ENSP00000312150	0	0	0	0	0.197	0.117	0	0.287	0.451
EGR2	PTEN	9606.ENSP00000242480	9606.ENSP00000361021	0	0	0	0	0	0.059	0	0.614	0.621
EGR2	FOS	9606.ENSP00000242480	9606.ENSP00000306245	0	0	0	0	0.269	0.062	0.650	0.689	0.915
EGR2	FOSB	9606.ENSP00000242480	9606.ENSP00000245919	0	0	0	0	0.565	0.062	0.650	0.649	0.943
EGR2	EGR3	9606.ENSP00000242480	9606.ENSP00000318057	0	0	0	0.915	0.802	0	0.800	0.866	0.961
EGR3	FOSB	9606.ENSP00000318057	9606.ENSP00000245919	0	0	0	0	0.271	0.062	0.650	0.605	0.892
EGR3	FOS	9606.ENSP00000318057	9606.ENSP00000306245	0	0	0	0	0.139	0.062	0.650	0.563	0.859
ELANE	TLR2	9606.ENSP00000466090	9606.ENSP00000260010	0	0	0	0	0.088	0.056	0	0.454	0.488
ELANE	TPST1	9606.ENSP00000466090	9606.ENSP00000302413	0	0	0	0	0	0	0	0.536	0.536
ELANE	PLAUR	9606.ENSP00000466090	9606.ENSP00000339328	0	0	0	0	0	0.058	0.900	0.230	0.921
ELANE	S100A12	9606.ENSP00000466090	9606.ENSP00000357726	0	0	0	0	0.194	0	0	0.372	0.472
ELANE	MMP9	9606.ENSP00000466090	9606.ENSP00000361405	0	0	0	0	0.095	0	0	0.693	0.710
ELANE	TLR4	9606.ENSP00000466090	9606.ENSP00000363089	0	0	0	0	0.083	0.056	0	0.564	0.590
ELANE	PADI4	9606.ENSP00000466090	9606.ENSP00000364597	0	0	0	0	0.088	0	0	0.681	0.696
ELANE	FPR2	9606.ENSP00000466090	9606.ENSP00000468897	0	0	0	0	0.077	0.102	0	0.335	0.400
ELANE	FPR1	9606.ENSP00000466090	9606.ENSP00000471493	0	0	0	0	0.083	0.102	0	0.365	0.431
ENTPD1	TLR2	9606.ENSP00000360250	9606.ENSP00000260010	0	0	0	0	0.135	0	0	0.358	0.420
ENTPD1	TLR4	9606.ENSP00000360250	9606.ENSP00000363089	0	0	0	0	0.137	0	0	0.339	0.405
ENTPD1	PANX2	9606.ENSP00000360250	9606.ENSP00000379183	0	0	0	0	0	0	0	0.410	0.410
F5	TGFA	9606.ENSP00000356771	9606.ENSP00000295400	0	0	0	0	0	0	0.600	0	0.600
FCAR	TREM1	9606.ENSP00000347714	9606.ENSP00000244709	0	0	0	0	0.098	0	0	0.405	0.440
FCAR	MBOAT7	9606.ENSP00000347714	9606.ENSP00000245615	0	0	0	0	0	0	0	0.474	0.474
FCAR	TLR2	9606.ENSP00000347714	9606.ENSP00000260010	0	0	0	0	0.076	0	0	0.416	0.437
FKBP5	PTEN	9606.ENSP00000444810	9606.ENSP00000361021	0	0	0	0	0	0.291	0	0.463	0.603
FKBP5	HSPA1A	9606.ENSP00000444810	9606.ENSP00000364802	0	0	0	0	0.066	0.180	0.600	0.552	0.844
FKBP5	TLE3	9606.ENSP00000444810	9606.ENSP00000452871	0	0	0	0	0.063	0.272	0	0.258	0.449
FOS	PPP1R15A	9606.ENSP00000306245	9606.ENSP00000200453	0	0	0	0	0.242	0	0	0.299	0.446
FOS	RGS2	9606.ENSP00000306245	9606.ENSP00000235382	0	0	0	0	0.185	0	0	0.405	0.494
FOS	FOSB	9606.ENSP00000306245	9606.ENSP00000245919	0	0	0	0.866	0.899	0.267	0.800	0.989	0.986
FOS	TLR2	9606.ENSP00000306245	9606.ENSP00000260010	0	0	0	0	0.077	0.056	0	0.460	0.488
FOS	TGFA	9606.ENSP00000306245	9606.ENSP00000295400	0	0	0	0	0	0	0.900	0.369	0.934
FOS	NFIL3	9606.ENSP00000306245	9606.ENSP00000297689	0	0	0	0	0.097	0.078	0	0.351	0.412
FOS	HSPA1A	9606.ENSP00000306245	9606.ENSP00000364802	0	0	0	0	0.090	0.079	0	0.466	0.514
FOS	TLR4	9606.ENSP00000306245	9606.ENSP00000363089	0	0	0	0	0.063	0.056	0	0.560	0.576
FOS	PTEN	9606.ENSP00000306245	9606.ENSP00000361021	0	0	0	0	0.063	0.110	0	0.559	0.600
FOS	MMP9	9606.ENSP00000306245	9606.ENSP00000361405	0	0	0	0	0.062	0	0	0.656	0.664
FOS	PTGS2	9606.ENSP00000306245	9606.ENSP00000356438	0	0	0	0	0.109	0	0	0.667	0.690
FOS	IL1R2	9606.ENSP00000306245	9606.ENSP00000330959	0	0	0	0	0.062	0.071	0	0.704	0.720
FOS	LPAR2	9606.ENSP00000306245	9606.ENSP00000443256	0	0	0	0	0	0	0.900	0.150	0.911
FOSB	PPP1R15A	9606.ENSP00000245919	9606.ENSP00000200453	0	0	0	0	0.539	0	0	0.291	0.659
FOSB	RGS2	9606.ENSP00000245919	9606.ENSP00000235382	0	0	0	0	0.105	0	0	0.363	0.405
FOSB	PTGS2	9606.ENSP00000245919	9606.ENSP00000356438	0	0	0	0	0.166	0	0	0.373	0.454
FPR1	SLC11A1	9606.ENSP00000471493	9606.ENSP00000233202	0	0	0	0	0.554	0	0	0.083	0.573
FPR1	TREM1	9606.ENSP00000471493	9606.ENSP00000244709	0	0	0	0	0.550	0	0	0.577	0.801
FPR1	TLR2	9606.ENSP00000471493	9606.ENSP00000260010	0	0	0	0	0.570	0	0	0.423	0.741
FPR1	PLAUR	9606.ENSP00000471493	9606.ENSP00000339328	0	0	0	0	0.141	0	0.900	0.830	0.984
FPR1	S100A12	9606.ENSP00000471493	9606.ENSP00000357726	0	0	0	0	0.555	0	0	0.267	0.660
FPR1	TLR4	9606.ENSP00000471493	9606.ENSP00000363089	0	0	0	0	0.175	0	0	0.455	0.531
FPR1	NCF4	9606.ENSP00000471493	9606.ENSP00000380334	0	0	0	0	0.241	0	0	0.279	0.429
FPR1	FPR2	9606.ENSP00000471493	9606.ENSP00000468897	0	0	0	0.971	0.684	0	0.900	0.921	0.967
FPR2	TREM1	9606.ENSP00000468897	9606.ENSP00000244709	0	0	0	0	0.335	0	0	0.167	0.422
FPR2	TLR2	9606.ENSP00000468897	9606.ENSP00000260010	0	0	0	0	0.229	0	0	0.556	0.643
FPR2	PLAUR	9606.ENSP00000468897	9606.ENSP00000339328	0	0	0	0	0.099	0	0.900	0.897	0.989
FPR2	PTGS2	9606.ENSP00000468897	9606.ENSP00000356438	0	0	0	0	0.077	0.056	0	0.392	0.423
FPR2	S100A12	9606.ENSP00000468897	9606.ENSP00000357726	0	0	0	0	0.369	0	0	0.203	0.475
FPR2	TLR4	9606.ENSP00000468897	9606.ENSP00000363089	0	0	0	0	0.171	0	0	0.505	0.572
HMGB2	HSPA1A	9606.ENSP00000296503	9606.ENSP00000364802	0	0	0	0	0	0.233	0	0.302	0.441
HSPA1A	PPP1R15A	9606.ENSP00000364802	9606.ENSP00000200453	0	0	0	0	0.063	0.213	0	0.372	0.496
HSPA1A	TLR2	9606.ENSP00000364802	9606.ENSP00000260010	0	0	0	0	0.049	0.102	0	0.984	0.985
HSPA1A	PTEN	9606.ENSP00000364802	9606.ENSP00000361021	0	0	0	0	0	0.282	0	0.250	0.439
HSPA1A	TLR4	9606.ENSP00000364802	9606.ENSP00000363089	0	0	0	0	0.049	0.102	0	0.863	0.873
IGF2R	PLAUR	9606.ENSP00000349437	9606.ENSP00000339328	0	0	0	0	0	0.270	0	0.977	0.983
IGF2R	IRS2	9606.ENSP00000349437	9606.ENSP00000365016	0	0	0	0	0	0	0	0.402	0.402
IL18R1	IL18RAP	9606.ENSP00000387211	9606.ENSP00000264260	0	0	0	0.686	0.526	0.800	0.900	0.975	0.992
IL18R1	IL1R2	9606.ENSP00000387211	9606.ENSP00000330959	0	0	0	0.564	0.136	0	0	0.764	0.419
IL18RAP	TLR2	9606.ENSP00000264260	9606.ENSP00000260010	0	0	0	0	0.252	0	0	0.264	0.426
IL18RAP	PROK2	9606.ENSP00000264260	9606.ENSP00000295619	0	0	0	0	0.404	0	0	0.054	0.412
IL18RAP	S100A12	9606.ENSP00000264260	9606.ENSP00000357726	0	0	0	0	0.553	0	0	0.220	0.636
IL1R2	TREM1	9606.ENSP00000330959	9606.ENSP00000244709	0	0	0	0	0.313	0	0	0.283	0.486
IL1R2	TLR2	9606.ENSP00000330959	9606.ENSP00000260010	0	0	0	0	0.156	0	0	0.373	0.448
IL1R2	IRAK3	9606.ENSP00000330959	9606.ENSP00000261233	0	0	0	0	0.088	0.056	0	0.402	0.440
IL1R2	LTB4R	9606.ENSP00000330959	9606.ENSP00000380008	0	0	0	0	0.063	0	0	0.402	0.416
IL1R2	MMP9	9606.ENSP00000330959	9606.ENSP00000361405	0	0	0	0	0.194	0	0	0.368	0.468
IL1R2	TLR4	9606.ENSP00000330959	9606.ENSP00000363089	0	0	0	0	0.117	0	0	0.433	0.478
IL1R2	S100A12	9606.ENSP00000330959	9606.ENSP00000357726	0	0	0	0	0.305	0	0	0.322	0.509
IRAK3	TREM1	9606.ENSP00000261233	9606.ENSP00000244709	0	0	0	0	0.179	0	0	0.363	0.454
IRAK3	TLR2	9606.ENSP00000261233	9606.ENSP00000260010	0	0	0	0	0.268	0.128	0	0.657	0.762
IRAK3	TLR4	9606.ENSP00000261233	9606.ENSP00000363089	0	0	0	0	0.164	0.128	0	0.682	0.748
IRS2	PTEN	9606.ENSP00000365016	9606.ENSP00000361021	0	0	0	0	0.049	0.161	0	0.550	0.609
LRG1	ORM1	9606.ENSP00000302621	9606.ENSP00000259396	0	0	0	0	0.108	0	0	0.498	0.533
LTB4R	PADI4	9606.ENSP00000380008	9606.ENSP00000364597	0	0	0	0	0.062	0	0	0.427	0.440
MCEMP1	TREM1	9606.ENSP00000329920	9606.ENSP00000244709	0	0	0	0	0.530	0	0	0.066	0.542
MCEMP1	S100A12	9606.ENSP00000329920	9606.ENSP00000357726	0	0	0	0	0.535	0	0	0.292	0.657
MMP9	OSM	9606.ENSP00000361405	9606.ENSP00000215781	0	0	0	0	0.176	0	0.900	0.458	0.951
MMP9	TREM1	9606.ENSP00000361405	9606.ENSP00000244709	0	0	0	0	0.199	0	0	0.329	0.439
MMP9	TLR2	9606.ENSP00000361405	9606.ENSP00000260010	0	0	0	0	0.165	0	0	0.741	0.775
MMP9	PROK2	9606.ENSP00000361405	9606.ENSP00000295619	0	0	0	0	0.125	0	0	0.454	0.502
MMP9	PLAUR	9606.ENSP00000361405	9606.ENSP00000339328	0	0	0	0	0.111	0	0	0.774	0.790
MMP9	PTGS2	9606.ENSP00000361405	9606.ENSP00000356438	0	0	0	0	0.097	0	0	0.745	0.760
MMP9	S100A12	9606.ENSP00000361405	9606.ENSP00000357726	0	0	0	0	0.226	0	0	0.391	0.508
MMP9	PTEN	9606.ENSP00000361405	9606.ENSP00000361021	0	0	0	0	0	0	0	0.620	0.620
MMP9	NCF4	9606.ENSP00000361405	9606.ENSP00000380334	0	0	0	0	0.198	0	0.650	0.203	0.756
MMP9	TLR4	9606.ENSP00000361405	9606.ENSP00000363089	0	0	0	0	0.116	0	0	0.833	0.847
NAMPT	NFIL3	9606.ENSP00000222553	9606.ENSP00000297689	0	0	0	0	0.272	0	0	0.226	0.413
NAMPT	PTGS2	9606.ENSP00000222553	9606.ENSP00000356438	0	0	0	0	0.161	0	0	0.336	0.419
NAMPT	TLR4	9606.ENSP00000222553	9606.ENSP00000363089	0	0	0	0	0.068	0	0	0.754	0.761
NCF4	TLR2	9606.ENSP00000380334	9606.ENSP00000260010	0	0	0	0	0.272	0	0	0.305	0.472
NCF4	SAMSN1	9606.ENSP00000380334	9606.ENSP00000285670	0	0	0	0	0.363	0.168	0	0	0.448
NCF4	PREX1	9606.ENSP00000380334	9606.ENSP00000361009	0	0	0	0	0.093	0.376	0	0.291	0.564
NCF4	TLR4	9606.ENSP00000380334	9606.ENSP00000363089	0	0	0	0	0.161	0	0	0.325	0.410
NQO2	TMCO3	9606.ENSP00000369822	9606.ENSP00000389399	0.219	0	0	0	0.050	0.254	0	0.249	0.528
OSM	PTGS2	9606.ENSP00000215781	9606.ENSP00000356438	0	0	0	0	0.155	0	0	0.320	0.400
OSM	S100A12	9606.ENSP00000215781	9606.ENSP00000357726	0	0	0	0	0.335	0	0	0.256	0.484
OSM	TREM1	9606.ENSP00000215781	9606.ENSP00000244709	0	0	0	0	0.397	0	0	0.216	0.507
PADI4	SLC22A4	9606.ENSP00000364597	9606.ENSP00000200652	0	0	0	0	0	0	0	0.524	0.524
PFKFB3	SLC2A3	9606.ENSP00000443319	9606.ENSP00000075120	0	0	0	0	0.114	0	0	0.576	0.609
PGLYRP1	TLR4	9606.ENSP00000008938	9606.ENSP00000363089	0	0	0	0	0.065	0	0	0.392	0.407
PGLYRP1	TLR2	9606.ENSP00000008938	9606.ENSP00000260010	0	0	0	0	0.070	0	0	0.454	0.470
PGLYRP1	S100A12	9606.ENSP00000008938	9606.ENSP00000357726	0	0	0	0	0.337	0	0	0.369	0.564
PGLYRP1	TREM1	9606.ENSP00000008938	9606.ENSP00000244709	0	0	0	0	0.124	0	0	0.973	0.976
PLAUR	TREM1	9606.ENSP00000339328	9606.ENSP00000244709	0	0	0	0	0.210	0	0	0.298	0.421
PLAUR	PTGS2	9606.ENSP00000339328	9606.ENSP00000356438	0	0	0	0	0.170	0	0	0.391	0.473
PLAUR	TLR4	9606.ENSP00000339328	9606.ENSP00000363089	0	0	0	0	0.109	0	0	0.483	0.520
PPP1R15A	PPP4R1	9606.ENSP00000200453	9606.ENSP00000383402	0	0	0	0	0.062	0	0.720	0.053	0.729
PREX1	PTEN	9606.ENSP00000361009	9606.ENSP00000361021	0	0	0	0	0.049	0	0	0.501	0.505
PROK2	PROP1	9606.ENSP00000295619	9606.ENSP00000311290	0	0	0	0	0	0	0	0.407	0.407
PROK2	S100A12	9606.ENSP00000295619	9606.ENSP00000357726	0	0	0	0	0.554	0	0	0.064	0.564
PTEN	PTGS2	9606.ENSP00000361021	9606.ENSP00000356438	0	0	0	0	0	0.069	0	0.512	0.526
PTEN	TLR4	9606.ENSP00000361021	9606.ENSP00000363089	0	0	0	0	0.062	0.109	0	0.428	0.481
PTEN	USP10	9606.ENSP00000361021	9606.ENSP00000457411	0	0	0	0	0.084	0.680	0	0.123	0.720
PTGS2	TLR2	9606.ENSP00000356438	9606.ENSP00000260010	0	0	0	0	0.103	0	0	0.621	0.646
PTGS2	TLR4	9606.ENSP00000356438	9606.ENSP00000363089	0	0	0	0	0.140	0	0	0.736	0.763
S100A12	SLC11A1	9606.ENSP00000357726	9606.ENSP00000233202	0	0	0	0	0.269	0	0	0.228	0.411
S100A12	TREM1	9606.ENSP00000357726	9606.ENSP00000244709	0	0	0	0	0.454	0	0	0.244	0.570
S100A12	TLR2	9606.ENSP00000357726	9606.ENSP00000260010	0	0	0	0	0.324	0	0	0.341	0.536
S100A12	TLR4	9606.ENSP00000357726	9606.ENSP00000363089	0	0	0	0	0.183	0	0	0.868	0.888
SAMSN1	TGM3	9606.ENSP00000285670	9606.ENSP00000370867	0	0	0	0	0	0	0	0.513	0.513
SIRPB1	TREM1	9606.ENSP00000371018	9606.ENSP00000244709	0	0	0	0	0.207	0	0	0.459	0.552
SLC11A1	TREM1	9606.ENSP00000233202	9606.ENSP00000244709	0	0	0	0	0.302	0	0	0.182	0.405
SLC11A1	TLR4	9606.ENSP00000233202	9606.ENSP00000363089	0	0	0	0	0.118	0	0	0.523	0.561
SLC11A1	TLR2	9606.ENSP00000233202	9606.ENSP00000260010	0	0	0	0	0.198	0	0	0.490	0.574
SLC19A1	TP53INP2	9606.ENSP00000308895	9606.ENSP00000363943	0	0	0	0	0	0	0	0.448	0.448
SLC45A4	SLC6A6	9606.ENSP00000428137	9606.ENSP00000480890	0	0	0	0	0.050	0	0	0.508	0.512
SLC9A8	TMCO3	9606.ENSP00000416418	9606.ENSP00000389399	0.080	0	0	0	0.049	0.149	0	0.399	0.492
STX11	STX3	9606.ENSP00000356540	9606.ENSP00000338562	0	0	0	0.789	0	0	0.540	0.618	0.598
TLR2	TREM1	9606.ENSP00000260010	9606.ENSP00000244709	0	0	0	0	0.361	0	0	0.736	0.824
TLR2	TLR4	9606.ENSP00000260010	9606.ENSP00000363089	0	0	0	0.624	0.263	0	0.800	0.991	0.903
TLR4	TREM1	9606.ENSP00000363089	9606.ENSP00000244709	0	0	0	0	0.191	0	0	0.960	0.966
