# Supplementary material for: Predicting Diagnostic Gene Biomarkers Associated With Immune Checkpoints, N6-Methyladenosine, and Ferroptosis in Patients With Acute Myocardial Infarction
Source: Front Cardiovasc Med. 2022 Feb 11;9:836067. doi: 10.3389/fcvm.2022.836067 (PMC8873927; doi:10.3389/fcvm.2022.836067)
Supplement: Supplementary file 4 [file Data_Sheet_2.CSV]

Genes	GSM1498376	GSM1498377	GSM1498378	GSM1498379	GSM1498380	GSM1498381	GSM1498382	GSM1495320	GSM1495321	GSM1495322	GSM1495323	GSM1495324	GSM1495325	GSM1495326	GSM1495327	GSM1495328	GSM1495329	GSM1495330	GSM1495331	GSM1495332	GSM1495333	GSM1495334	GSM1495335	GSM1495336	GSM1033594	GSM1033595	GSM1033596	GSM1033597	GSM1033598	GSM1033599	GSM1498383	GSM1498384	GSM1498385	GSM1498386	GSM1498387	GSM1498388	GSM1498389	GSM1498390	GSM1498391	GSM1498392	GSM1495313	GSM1495314	GSM1495315	GSM1495316	GSM1495317	GSM1495318	GSM1495319	GSM1033576	GSM1033577
A1BG	7.70990822134034	7.7356969296193	7.7510769081015	7.72827751873417	7.64132526937791	7.59688029930832	7.69238721050768	7.62809831460673	7.80695922160712	7.70246999101494	7.69979023734032	7.6426481540786	7.5802230188674	7.65087214538785	7.76820721449101	7.80515078909079	7.6096866393421	7.74773630068747	7.52504627826815	7.85338887170814	7.66218977753352	7.74887531771231	7.72918332269524	7.64035935918912	7.02033912304405	7.92808516859013	7.86481954903002	7.49760970395673	7.80963417310453	7.44850740752937	7.69591087560705	7.70958263131678	7.67437119948834	7.64202750053574	7.74140174781002	7.64943771070481	7.60783773895325	7.78274449161953	7.76586369796486	7.61684875883845	7.95707621614148	7.55607963679276	7.56978672518359	7.66418917568658	7.74432781123203	7.60405436362859	7.89904428927061	8.6894999064234	8.03871858649091
A2M	5.61585562406778	5.56656691193051	5.61585562406778	5.73071321878297	5.5933519263734	5.48280635179127	5.50803703920258	5.24278581642814	5.34397829253237	5.70961064885296	5.86987625437666	5.71447136421886	5.6336495396653	5.61819865879121	5.37034793137506	5.58239290624444	5.57912682720322	5.4985470946292	5.58965677998287	5.81698096369017	5.58736267885846	5.54649991168926	5.55300790461927	5.60644078927099	5.82868611534216	5.1627874211396	6.50146091336579	5.18471276880825	5.76932089050764	5.61001464857651	5.71615719772896	5.54436151942671	5.63099658135006	5.48280635179127	5.51482769725508	5.52498904814993	5.50575183254983	5.49292110401212	5.59872905728063	5.55568374476475	5.3818036774594	5.57969540240521	5.62705678561489	5.57528444707858	5.60025765682099	5.50575183254983	5.61550409191265	5.34293025127967	5.43710512927869
A2ML1	5.08098287689363	5.21983130885791	4.84252629648648	5.06047490778437	5.00937719463048	4.99328524316515	5.01949557128255	4.91652112970789	4.93991373630664	5.02266295808029	5.12799611549566	5.05130172358095	5.06047490778437	5.11584921063965	4.9942067689858	5.22381544941966	4.98079124531898	5.06791802015157	5.05323079026792	5.09488821237696	4.78092342042942	4.84274152865161	5.03037924908018	4.85608607363949	4.71949028358386	4.77183278000916	4.7406392308808	7.39072744053079	4.81346375104167	5.05094045652033	4.84983130726342	5.1283103213133	4.95532427359155	4.99784582919382	5.02061788942227	4.93339393766168	5.0547367704856	4.99868870819703	4.88993210259444	4.94699859732332	5.02869083459211	4.9320104228968	4.96600711975563	4.89502106797896	5.08269492109644	4.94460689317089	5.00511528675133	5.96218975137268	5.4194116770686
A4GALT	8.03543709141957	8.1414402064676	8.16288344873998	8.14876239783098	8.19819633487222	8.04968564441775	8.08995024893733	8.32711583374709	8.0753375062466	8.00716623005375	8.19500319971304	7.93589897590554	8.31043060431459	8.1294207953104	8.33137479388524	8.21446418828001	8.02463072478397	8.23149825944145	8.21632794164224	8.18355205423974	8.08052678181304	8.08007711385058	8.26798509547006	8.21486957640225	5.24383665341076	6.18256256972475	10.0755980334716	10.1232439326994	10.1261852709725	9.20233964298889	8.19621649098577	8.23034978928602	8.20979123608721	8.16288344873998	8.16533685054477	8.26710587613674	8.10908347373499	8.18616866333658	8.19423657469283	8.1414402064676	8.16202535781364	8.11833917580324	8.24729619238114	8.15343859834506	8.02327726186854	8.18964494069581	8.07010431141432	8.63467773952484	8.32975302547876
A4GNT	5.55118130451531	5.5395559821137	5.33563960471061	5.3564058995553	5.6197485055543	5.29122293802784	5.37137565047425	5.73197312888586	5.4881098529134	5.67676361568741	5.3275889821991	5.70539887280101	5.46991056494371	5.35442693537239	5.36790960843008	5.4495064134878	5.48078924697335	5.31802520330083	5.31871334157772	5.52280314569709	5.52533540457213	4.98186275153592	5.43236518626627	5.47832013414582	4.68076263414081	6.14926380917349	6.36742674660109	5.68342643642351	5.67484457726315	5.94999544941826	5.42283584799733	5.59305593955036	5.58574286483403	5.5717037860793	5.53288956215649	5.62127051398841	5.59452579446364	5.35546901344725	5.31508980228276	5.35382427400491	5.53154518500379	5.32517712520427	5.52983882374042	5.67564278573158	5.41910450245761	5.81164416778167	5.44870840369988	6.20557320843708	5.91658589525111
AAAS	7.41314879927039	7.19055263982323	7.34457622931913	7.2915311850056	7.46458504410871	7.41637382752298	7.29319410405305	7.27605042812665	7.25990087834193	7.49822779959476	7.49857775713808	7.25990087834193	7.41043578033661	7.38791986949671	7.87126992139649	7.29186317812088	7.39490064864055	7.17728545845296	7.32803602485636	7.58380104416309	7.34738616442631	7.22945356918597	7.15087815919558	7.15443356694486	6.96077087236248	6.81412317612296	7.25686746555902	7.34079157039024	7.50309956788319	7.30074004970052	7.49982346235675	7.25782080695976	7.55752124252656	7.48172175243795	7.45791952295999	7.46839175852841	7.28624801622504	7.31363131864035	7.33325698701509	7.40751038402532	7.46940765114349	7.39490064864055	7.28529828655367	7.48789904845421	7.34316537755247	7.22159252780401	8.04586000307095	7.36427585102157	7.6068471451053
AACS	7.11579297232361	7.15027439506128	6.80309028889644	6.76426055278112	6.78329562971959	7.13877964897302	6.88388662768966	6.83958698986611	7.35416067279773	6.87177638014209	7.08461190356776	6.55481834527322	6.80281840363622	7.11219176334647	7.41542214277072	7.17800532610707	6.84110426278608	7.08423598510431	7.1138308578712	6.97550875142166	6.76144437005932	6.66690825859918	6.6879178827834	6.90826002722048	5.73560481234305	6.27157350577942	7.73122951607834	7.2714463594082	7.35384269594942	7.25622598756919	6.99752522206152	6.93014868814695	6.9470992603948	7.09749404201074	6.83113262274652	6.85345716254267	7.17431030348909	7.16600306369753	6.89851059427015	7.01526706772975	7.11926580836262	6.84350058990183	7.05083382397553	7.20677641811799	6.88419280354296	6.80309028889644	7.46491877103124	7.16109897945256	6.96077087236248
AACSP1	5.66491254035944	5.72605564959513	5.63394701363569	5.62960686704701	5.47346391075099	5.63189901125439	5.67364460948313	5.61153814358712	5.08957280899089	5.64942647315371	5.78334277677247	5.45040086824519	5.4654026296357	5.52733665894444	5.37825718756565	5.45329024840581	5.60878054554393	5.72605564959513	5.80882753226114	5.64014966925463	5.68749886909258	5.67614004030172	5.56437353641252	5.73257621067293	5.61153814358712	6.00649024227265	5.88258057425456	5.71024565031816	5.62833642486951	5.76534113568184	5.53773959836322	5.58444040661767	5.51024515617092	5.53742089610431	5.4043144320878	5.46191379516287	5.40317601024533	5.58270462387251	5.54680828627108	5.5407227581778	5.96686820643289	5.48249668533673	5.30144018289672	5.57104917512127	5.14408775727218	5.53472125198707	5.6599368200734	6.45582665094364	5.67898362391729
AADAC	5.2463418109917	5.02430148705231	5.00084790429772	4.90718557093726	4.82114522363503	4.7797909494625	4.84045969854836	4.82282344220539	4.74348341530537	4.86011515527392	5.11645653826815	5.17234240921602	5.00511528675133	4.96882154061494	5.09488821237696	4.90344182649574	4.98186275153592	4.99011026502175	4.88325183812807	4.96487186177322	4.94859170840335	5.26619712864047	5.21077192875388	4.90324242696354	4.74187306209828	5.12289510084454	5.39716905224433	5.50908490314996	5.66101264363738	5.46883088450863	5.1420833567499	4.90918779878623	5.01055149882114	4.87345107900981	4.98399694992196	5.11081463346658	5.18985847642031	5.01754813286984	4.79859139313404	4.86851863739578	4.82513729308684	5.15924571179446	5.05291445036035	4.89685313491114	4.827600860375	4.9804904806687	4.86658184916074	4.78067922889238	4.66608342647177
AADACL2	4.69812072912423	4.81321321710758	4.53407733306398	4.70125543534614	4.77390081658331	4.83687548791545	4.79780136819462	4.89522855091456	4.691672377565	4.82563863208278	4.69245916164038	5.00511528675133	4.79884700510666	4.62343339575217	4.67437429095403	4.65550631573428	4.60896325802131	4.57022468984333	4.84369385959545	4.68627980638152	4.60830615198407	4.79859139313404	4.82591191365099	5.06136454104499	5.04113794725474	5.10656968844168	4.89955268756325	4.98882958272765	5.00610585517893	4.98430509436229	4.85351597022919	4.76183361955515	4.65282878260229	4.79065301450475	4.54487918579619	4.75083036433814	4.57875584166279	4.69812072912423	4.77000176091528	4.81502490060988	4.86280739420008	4.61478647684553	4.65728180432916	4.65886519501857	4.82662284384118	4.67617430407843	4.71256548155795	4.96487186177322	4.97407402749387
AADAT	4.75595009549535	4.86280739420008	4.83615371031782	4.78821654722924	4.73217817681264	4.80314262698558	4.73292206379098	4.85156782021463	4.83804621927866	4.66608342647177	4.82973630619607	4.85708878816715	4.86877155307774	4.78991264567459	4.73561165693611	4.73598710656358	4.74090915018675	4.77025693433091	4.80050280351456	4.82045240701139	4.67718843834432	4.76153607488335	4.89332288193411	4.73217817681264	4.74514463760766	4.77721274106388	5.25665148956836	5.16340999200586	4.75483864986502	5.02513860703683	4.74157946742879	4.75764509232308	4.8928428085018	4.94033645744561	4.6198030090433	4.74580235392484	4.78376916509638	4.81899701229443	4.72311077249534	4.73860984740334	4.68871327594731	4.84664683010417	4.75234887641978	4.89852816106148	4.84566804582135	4.81346375104167	4.81379986696371	4.78769343480328	4.78741003867702
AAK1	6.69342235704973	6.80510886420001	6.67726310382495	6.77030370241677	6.73429895739138	6.68324474130457	6.77369376376232	6.55444035634109	6.68971186592336	6.7819488585815	6.87496295129144	6.92148907555315	6.54250897488593	6.70991403295353	6.99837797113654	6.86736451186233	6.52550859529539	6.71517195244395	6.59642722352113	6.63991194338883	6.5850656164183	6.87642073782105	6.75776708378101	6.76716277080075	6.85595774778202	7.27605042812665	6.64164605999872	6.54895917099645	6.59786339729346	6.61472855143008	6.71096655506613	6.71122380879707	6.69984641872378	6.88138567804227	6.65475371476155	6.73116139389066	6.76033308410314	6.72184173724867	6.79395125998384	6.85837040139052	7.11768561991718	6.80881981141762	6.76060557324408	6.71907429084821	6.73218802730134	6.77445613478405	6.86578090870186	6.59091618300426	6.17725645100543
AAMP	8.61597352157854	8.54426565850809	8.4920420856912	8.33903735942073	8.47549745926058	8.57774329185367	8.67596641059596	8.42941299217561	8.76931707539526	8.75179504197093	9.04858270494005	8.54822637737605	8.7698789431092	8.7820463310748	8.52195631285695	8.38260570998599	8.12464662752131	8.58264530084498	8.64956452196397	8.41399900013795	8.43843542119311	8.67679240806318	8.48915978660805	8.56834316747913	7.63723136701161	7.94435006601443	8.70102558413972	8.5723080732466	8.7673088722025	8.80821571107037	8.70376190993679	8.69257436598327	8.72156794549962	8.67955761189224	8.7399876197874	8.69751129704453	8.85415043244275	8.61855802669992	8.72245100216068	8.6934129611735	8.39381314805136	8.87313359832439	8.64997508391709	8.94851307775472	8.61941501045442	8.479390554599	9.26509480975734	8.80073659039113	9.29626911796026
AANAT	5.49191612105314	5.39757456934952	5.46300457721437	5.48910675092766	5.5598474086114	5.4673022350761	5.59396480605071	5.45636306467421	5.57528444707858	5.56309895427808	5.46438810594908	5.57824908017087	5.31344231765326	5.44481287206909	5.58133376207427	5.46952899286672	5.59599004885586	5.47498197847567	5.55742156443773	5.83616744834702	5.48498971292137	5.35511997463786	5.69898458468219	5.53864315117008	5.54185269975818	5.98223599355347	5.76417461891693	5.44239180631711	5.36216322606865	5.29436661226226	5.44778227944927	5.48941854595696	5.57217592945645	5.43363903517163	5.58933730331625	5.59599004885586	5.49820588485098	5.48335071319283	5.52606953607663	5.47865104430181	5.39347938164794	5.62384388408656	5.5933519263734	5.41627537264249	5.2572963901021	5.52191661664457	5.49479926792447	5.92852600191212	5.21475572279031
AAR2	9.15137708268884	8.83070816122984	9.12257009892312	8.60274851195158	8.92888843791766	8.66635446777445	8.75999131478018	8.878606107352	9.18910645786034	8.80300047812658	9.4103492502566	8.63726507638236	9.27428004803829	9.24202098942825	8.80873173078976	8.70227879273406	9.02450511165228	8.86636335612337	9.07607259124876	8.6658501054406	8.98720365516539	8.5947194280936	8.57140497085408	9.23525183242613	8.64220489380565	8.86011707853927	8.93168964557119	8.6966271334197	9.18377214409763	8.878606107352	9.32758621980394	9.5700700680022	9.35186623926194	9.20803020424335	9.03383662911067	9.05928857429234	9.20464280996577	9.45905775910146	8.96023933656159	8.80397324165926	8.97000708378904	9.42940781131163	9.53038407814802	9.21235482628711	9.40579631427051	9.04957734633858	9.56463915163689	9.29260040003017	8.87765052410001
AARS	8.79403781006126	8.68542282613117	9.05928857429234	8.29457100570079	8.89989401989158	8.41275994993603	8.35446005037892	9.19962307651777	8.52749631641895	8.78532089525189	10.0959762002056	8.48915978660805	9.63781751916789	9.52377481914102	8.70965240961657	8.39007020478938	8.6859432315655	8.24932972975227	9.12257009892312	8.34903859128899	8.69378804646959	8.45610044337695	7.96286305055355	9.24734491442191	8.41687599284453	8.17361556312104	8.95150712988578	9.22868229964067	9.23108071301941	9.40977483905871	9.17225663165227	8.75659364291868	9.29818119264553	9.27243142311797	9.74155731537601	9.43828339527777	9.54161784620214	9.65203431333143	8.98762922257602	9.0807539518617	8.84679384104686	9.70507814336946	9.40383300797953	9.58616633665968	9.44279253966636	9.21349731175875	9.95531372004675	9.59880250922826	9.04908486158507
AARS2	8.00544929583893	7.81324462828548	8.03942770883162	7.79835419646785	8.01455168418476	7.70751913309615	7.9830507461903	8.36448998919344	7.35781678499582	8.14758902336969	8.34828930974377	7.98229816532727	8.01383106039107	8.45816953786519	7.5804917083429	7.85408578033479	8.16758937870939	7.91586855761828	7.57912563557801	8.4679347637231	7.94367163652177	8.05942638852967	8.40470710380043	7.917834299995	7.62913472021724	8.01739319363225	7.88368923653731	7.70678783536651	7.90865529186579	7.99362840785991	8.16386057629972	8.02991114640739	8.26110120492564	8.24074529724175	8.27642991149357	8.07310418320749	8.37052437252197	8.32469880041114	7.96484343875111	8.20853244381868	8.31336343790463	8.30477652644459	7.99710670292725	7.63515221448772	8.12093015154459	8.27254234586547	8.60457350013139	8.37935737266216	7.98725951928043
AASDH	6.96013468270661	6.72426136803894	6.88922257753979	6.98055015583793	7.10093129598661	7.00761957137965	7.33528751763718	7.87656522485276	6.98556638104902	7.05690900691318	6.97054317934263	7.04987385122616	7.16018092826832	7.24544379786815	6.98706452612139	6.71122380879707	7.20677641811799	6.92301952863997	6.92805220509366	6.76144437005932	7.22999725876605	7.11426603234177	6.98204662384393	6.96813442736784	6.55896339207435	6.90022225113967	7.39391518289524	6.9470992603948	7.23094636130653	7.61848956968525	7.14949324978793	6.84085336749046	7.12093160001577	7.05386596390141	7.01971875085512	7.00788208474058	7.15511232170003	7.12914677708245	7.26264295940986	7.30931173087231	7.04527672149253	7.0952880600958	7.28310626603121	6.70774142270214	7.40513640073073	7.41479296033924	6.54517330355619	6.56125796867751	6.57505771710451
AASDHPPT	8.05137106317909	8.10311629092692	8.12777391474092	8.27743949317059	8.23034978928602	7.89066938938986	8.06102285717856	8.13986205673686	7.76325205299879	7.96040363385102	8.14963492406562	8.27708609879048	8.55466303131079	8.16955096159679	7.72566173970976	8.13257247334276	8.19665378980855	8.48142311431961	8.24974307779245	7.93106525062482	8.66250832737092	8.18840047265224	8.05642608025967	8.17361556312104	8.10036992816334	7.75212194877296	7.56501147269303	7.32540189147979	7.43699021202629	7.79534275118878	8.11637913478982	8.0013323321891	8.3278043168276	8.20379176724061	8.19546192378349	8.31952566522027	8.28951890797494	8.25953608914276	8.29250651901782	8.30762484325166	8.60096060776168	8.51521234349936	7.93522184156549	8.09929905656272	8.23077475548384	8.63467773952484	7.49360513427726	9.09365675452774	8.57472984184456
AASS	5.6500582341392	5.57685838488647	5.43559851849735	5.56078324589863	5.58034368866964	5.49973879659348	5.46476218392691	5.68130414700744	5.62769922553228	5.53988470252544	5.58239290624444	5.57553180406	5.54468395356035	5.51593078783133	5.56134629333907	5.5353950618052	5.49973879659348	5.42075554943507	5.76023929063931	5.5005654881296	5.55773962013361	5.39051733999397	5.65216029996504	5.55926864277666	4.32516799385799	5.69368157271469	6.96106839215179	5.58965677998287	5.59535881566617	5.75407676369105	5.69481847049937	5.50709030957479	5.49907630818095	5.62622082799005	5.70910634106316	5.42245870202743	5.68838395531537	5.47592053583847	5.48335071319283	5.66191489944895	5.6407739018376	5.56620827035975	5.48838826996962	5.56816892953463	5.67272585569408	5.49820588485098	5.65361527166912	6.46006280450204	4.43405057542753
AATF	10.1972767873512	10.2858932476509	10.3775211271761	10.2688965696509	10.0607777488599	10.1630150390258	10.3587962916427	9.57294088723808	10.2553157974248	10.2783530878327	10.4541821254869	10.0990059697079	10.3699934347135	10.4997747913902	10.3675716462787	10.0237760042074	9.93767440144167	9.80049572587549	10.2387239393668	10.4338170250309	10.0930679838033	9.87820624766127	9.84524152439231	10.2783530878327	9.79358984965617	10.102894373282	10.2212587735961	10.2320479324412	10.2783530878327	10.0528784653781	10.1039747026575	10.2467962628073	9.97883817361246	10.0484776341547	10.2106621363952	10.0635675419848	10.2170029812997	10.1002136412685	10.0831376455549	9.95806298093139	9.42940781131163	10.3057338018698	10.4508768698057	10.2148937622532	9.98276282406092	9.72424225127471	10.6810353494653	9.87899226478449	10.3687230708502
AATK	8.71478273636425	8.71017263735712	8.74605432750077	8.78776534631895	8.47780743943847	8.5691402279886	8.70428388695389	8.35019261157252	8.74479314126297	8.45567621988977	8.25592123903748	8.46065461913738	8.24037628164853	8.20541573455132	9.03113803068809	8.71564986443321	8.35832461914596	8.65721993678387	8.30407027990905	8.86485888914224	8.25953608914276	8.50567994885865	8.53655765539858	8.3712413372551	8.7698789431092	7.63060012800077	8.95988520040421	9.30678515315537	7.19181245514943	8.5723080732466	8.30800452075124	8.26572237616921	8.45939210784906	8.31182845008209	8.2435156919735	8.24200003629617	8.16420612570563	8.26387252095312	8.37779258484806	8.31530478896176	8.01557968658351	8.23522193597257	8.53051743224666	8.37276225482279	8.2535843140914	8.23859753289162	8.6894999064234	7.33110584218687	8.59299489480141
ABAT	7.03803057043326	7.36213313206874	7.29092903305037	7.21193361641925	7.17058540190097	7.32083829620679	7.31491254072129	7.14674261158573	7.23986618614576	7.14983362234304	7.19691792435898	7.40109984237588	7.25653622297234	7.08750264623672	7.18640669695213	7.24578532939444	7.21391018257967	7.09242550127079	7.41665182910905	7.31335657093058	7.31524922822517	7.12250337681385	7.24544379786815	7.24144612019329	7.50113920160249	7.31335657093058	7.06443801067768	6.63537591899685	6.85371065376414	7.30997809240468	7.32953252391373	7.16600306369753	7.15859107777309	7.03209496516451	7.06074148127854	7.07816992907222	7.08461190356776	7.19785992544219	7.12061317044302	7.08142895829878	7.05419569946411	7.17152662845579	7.10691132216231	6.96622344490755	6.93308940798163	7.15137319975604	7.21266015499968	7.27114075926309	6.97230123449828
ABCA1	8.95095567613264	8.8815356916024	9.05560875970937	8.90543018394563	8.98981157583456	8.59213329592896	8.54960646861065	9.91552334331151	9.08296949309485	8.82141108802283	7.16199476482171	9.98276282406092	8.53553252885195	7.49360513427726	9.566506193185	9.49099666859403	8.58756248618805	6.74638626111738	8.5467927390103	9.04908486158507	10.0886787016224	9.65082641756424	9.08632895941288	8.9908125364526	8.94318407874729	8.59850034603329	8.50567994885865	8.79300425892713	8.09213912238087	8.56301745882774	9.01328592504928	8.91572269348436	8.62977642018407	8.69799644788099	8.57774329185367	8.26604386289163	8.15723946142772	8.57682734823802	8.6929799112707	8.88798255338596	7.68533227233685	7.59854789915007	9.52442068554235	7.53143495345099	8.97744240547022	8.49244630053964	8.49761497007215	7.98125706978996	8.61510446973674
ABCA10	5.0377908002214	5.28206641898041	5.2572963901021	5.55156108849413	5.18760618779098	5.46047545803843	5.52446805226537	5.39378585498271	5.28020890603052	5.35778449816237	5.27643600745792	5.41044820148846	5.42283584799733	5.49321859360683	5.09427046853064	5.24894864462253	5.54436151942671	5.45009013470633	5.24601416543576	5.34432883979744	5.3410602741292	5.28516837398023	5.30220068783214	5.28206641898041	8.14502250047623	5.0156538794683	5.76023929063931	4.64247573193916	4.818007063383	5.95929726234004	5.32984516780338	5.35469366394884	5.45009013470633	5.13470630868212	5.33930216399932	5.42003823502774	5.40177370527712	5.29043740527962	5.42040497075397	5.46653335463654	5.39118313801764	5.5389790285081	5.40241425082326	5.27322637234649	5.35275377362058	5.38606941160589	5.2521272090553	6.19436574599839	5.30180730745902
ABCA11P	5.50128333870981	5.62354685822885	5.60025765682099	5.75746724565515	5.50420491202284	5.47309974872957	5.53681210883983	5.6368979485962	5.30666951553231	5.58169375465528	5.66844655196139	5.71052766296975	5.72716301103771	5.78304712050814	5.4593961940645	5.59967857980346	5.58200463197137	5.62243456160744	5.57883424759297	5.47060941504343	5.60698161825481	5.67206494760125	5.61884756695195	5.85827626970109	5.43363903517163	5.68279838810559	6.50655745642078	5.65918739528724	6.35464328189416	6.38133526098741	5.58965677998287	5.60757797560287	5.81727101912873	5.50766914225611	5.68927960564317	5.73701709982991	5.63157146517574	5.77149932957869	5.53443407911346	5.51024515617092	5.59629807638412	5.60466945921571	5.58510085248055	5.69793290744318	5.62188837074476	5.8015522232779	5.37455030668217	5.25181683679043	5.13831912013071
ABCA12	5.05919821157442	5.09704850292542	5.00381521845473	5.13796428476363	5.10891999983971	5.1962836758126	4.93524424844832	5.12999567336087	4.98186275153592	5.03193966227808	5.16837668096999	5.36667055838123	5.04664014647687	5.15989621613703	4.95181569787495	5.08181152192804	5.1371864274922	5.12134811242184	5.20296765258702	4.96406459727626	5.06474477578002	5.22245830495877	5.00663344589587	5.21913345417981	5.10862131599315	5.14671933013436	5.12067892376815	5.47592053583847	5.14831507188147	5.06891850911777	5.14310951002775	5.32382534567971	5.05291445036035	5.23446075936101	4.97597581866483	5.1068535337753	5.12450619386449	5.11817094968489	5.12289510084454	5.15270109473139	4.95181569787495	5.28370888692676	5.24325156932978	4.92823982228329	5.10588329541569	5.32438049015295	4.97942936877185	5.5407227581778	5.03134226730137
ABCA13	5.77652639340609	6.05480864959271	5.83116759556248	5.98873706723989	6.05079186647689	5.81566147959184	5.98247883111168	5.72412693831053	5.83869088219098	5.92947835844694	5.75379998782874	5.9384750283688	5.87682626066698	6.03819284162464	5.58574286483403	6.78086888683114	5.8567194698484	6.02259517342147	5.72041952549078	5.93084347582223	5.7972029854519	5.62322228958125	5.9198959340017	5.7134579217515	8.57774329185367	4.83825417555882	7.21301146421031	5.75746724565515	4.52836590400535	5.63473058373203	5.73560481234305	5.74616381183536	5.68492685964926	5.80182927595683	5.84491097076232	5.8012548283379	5.55118130451531	5.77735026337379	5.61914640107884	5.69368157271469	5.76273726710397	5.70286139678217	5.72194543471009	5.26724531003804	5.7340643109355	5.62647434897148	5.67114743682182	5.93454135389289	4.47410513371661
ABCA2	6.76477306872497	6.83231937122849	6.86081285872118	6.70377187204834	6.7586456550612	6.73685872964557	6.84513495491609	6.75161250291014	6.64762907845733	6.9709752795666	6.65633310143941	6.85626137209964	6.78557598665164	6.63402874016396	6.89912304043211	6.97320077423455	6.84255880476135	6.91060281168932	6.59985263375422	7.07009685090362	6.68715289604452	6.82189344842979	6.97126269115703	6.75553920002313	5.71765786099514	6.40050559232366	6.99837797113654	7.05296767510638	7.21103438720634	6.99684943304822	6.78086888683114	6.88727187784535	6.8252737060294	6.76933538364397	6.76741190041028	6.70835815221821	6.8746670050167	6.65858871459262	6.66351665366453	6.63092597725571	6.64186041970651	6.68938464829406	6.58678912908813	6.40371411348228	6.74388221841438	6.73891470183483	7.04335060551601	7.19443191499957	7.02188477238117
ABCA3	6.85985413660207	6.73719592604238	6.91006547186579	6.80400611882404	6.81096321382051	6.88208201273002	6.9978171738397	6.71676906352984	6.60469401825743	6.92331218183433	7.02437634443707	6.9053041216466	7.02697103105756	7.03560873153187	6.52906485480671	6.60073000709098	7.06916824940167	6.98086069600657	6.6090237789684	6.91697191639675	6.98556638104902	6.96044566471239	6.85194215799034	6.71096655506613	5.31409851146203	6.45637392700892	7.19723688187351	6.86766470069076	7.53989064658251	7.25752891051327	6.89878778438937	6.93494155094012	6.94368381663577	6.85371065376414	6.8228229805173	6.86627801809755	7.00272558072126	6.90916315125868	6.81351041257946	6.87738021282959	6.81844007613021	7.0463648531548	7.04760294337721	6.74638626111738	6.99652258579452	6.98238033009063	7.13877964897302	7.03178489807823	6.73979416640675
ABCA4	5.09171688090438	4.99549021027359	5.04765961945075	4.97252535765119	4.87833646913419	4.89568626465235	4.94214479687677	4.73139161580151	5.65617298716663	4.94577139438942	4.91883687920638	4.59833922502753	4.86011515527392	4.72081009311354	5.65834141100907	5.19085493428164	4.96208540693436	4.71917215618279	5.43681355084132	4.89685313491114	4.60371710704002	4.97997948244552	5.15040505502639	4.73828608461152	4.77770143016873	5.36607626387521	5.23250116414779	4.95030163978757	4.90937405272215	4.72757716533301	4.82341477852999	4.95863145776371	4.97066952023379	5.16668012848523	5.11493553249563	4.77567643873436	4.94033645744561	4.88993210259444	4.91070351593791	4.9024804697078	5.43109769469256	4.61378489714524	4.71412351253462	4.95307661088584	4.63083582137545	4.66796761207202	4.95081859249971	6.04856828184239	6.86138203690777
ABCA5	7.15226631035465	7.0459286916739	7.11351435172992	7.16881508632069	7.0849030682723	7.13035254781359	7.21689989346925	7.27730491064417	7.04160007981175	7.20710910004251	6.98794615699015	7.08847937249131	7.17567553967576	7.13636154515329	7.17209953170641	7.1582719843643	7.0849030682723	7.10877450253345	7.06133672251421	7.10661903869922	7.13198256804208	7.1163856018829	7.14078672584576	7.24483322934799	6.31739780619384	6.67951992351492	7.21332500637558	6.66541273357853	7.0784919140759	7.20318049737999	7.05083382397553	7.03918865864648	7.13126744336922	7.07816992907222	7.13877964897302	7.16079968287943	7.15859107777309	7.12753948111724	7.01692278174989	7.25046429782428	7.06443801067768	7.22916211877273	7.07335977544915	7.06103297164784	7.16358366560522	7.28498809752243	7.01758407142238	7.71760011733507	6.50811602576045
ABCA6	5.81382535229914	5.7974871693862	5.86726679032325	5.922068643306	5.88997452109813	5.8124414812899	5.87425901451311	5.79565477962733	6.01040358323323	5.7184084746749	5.74025090150543	5.67614004030172	5.77735026337379	5.7625206582189	5.98720957814434	6.28658758772412	5.89974858332271	5.86726679032325	5.93788943573217	5.88533744845891	5.79801321407053	5.70346472306377	5.83001605764818	5.7768306182792	4.79556462440117	5.76387362290922	5.87656733969705	5.19424397020315	5.71376731273723	6.2454236078073	5.9033284427868	5.82602769682928	5.87603845647588	5.81669769617275	5.87326042525646	5.88292050865581	5.8364158121863	5.82896160630141	5.82896160630141	5.80601503553879	5.91933766936622	5.7698927048809	5.80882753226114	5.89590086008534	5.83669096472722	5.81779815888627	6.0429777297987	5.98521671872119	7.56122513853906
ABCA7	8.84445687657408	8.9048831771095	8.86445832060527	8.82553647480971	8.68718388057049	8.85198586332178	8.95342539552964	8.6894999064234	8.59734133391311	8.83843348671193	8.48872043232075	8.3254921292664	8.5517317005945	8.56339273707312	9.00438212280232	9.20762858459464	8.66352178000673	8.92498044560232	8.60548321075944	9.27928369665741	8.60420605111836	8.85702313665292	8.86164098633151	8.88498500062851	9.02450511165228	8.98579367470412	8.73002222442259	9.37266134298157	8.5849719180133	8.89618938502605	8.6392866663778	8.65138723661635	8.69938715766152	8.75422795810094	8.70693104319765	8.5031984791722	8.61898124574944	8.5735168963731	8.52379621065413	8.55836529388918	8.51942854080569	8.33943382860059	8.57604784609715	8.61989855634565	8.61510446973674	8.46065461913738	8.98885622006649	8.10000204717935	8.82504896891214
ABCA8	4.86823635698533	4.87251610103298	5.06296826668919	4.80926585405902	4.85831328444646	4.63025452711013	4.70765337802293	4.72854460952943	4.96703689847108	4.86968611713854	4.83476140931504	4.85682929282664	4.78434519549229	4.85329684760322	4.89450191342043	4.81823625767812	4.89599457751178	4.9658022259611	4.62275204513726	4.818007063383	4.76396417098177	4.77477609472086	4.79993780214971	4.85130353036087	5.19271176351794	4.97751799831258	4.9939317543515	5.06232267228224	4.98356105914551	5.0004356079459	5.07022095809514	4.87978238905063	4.60572210282862	4.66708221961763	4.78871101137531	4.77390081658331	4.81449789535303	4.88847116688581	5.01834638742215	4.83055367381968	4.79583827243532	4.88540762691951	4.98912468915283	4.79065301450475	4.72826079254176	4.97126767128548	5.00610585517893	4.9802307840418	5.24550923361066
ABCA9	9.09639401309652	9.01092507567487	9.08845535670932	8.97307661093557	9.06031073302441	9.15137708268884	9.08571273133583	9.0770773731533	8.89862297960234	8.94717252899965	9.05514551228875	9.13328421672267	9.07656257945633	9.16999341851535	9.11280737462387	8.92705659585346	8.92498044560232	9.07656257945633	9.05606921186724	9.12151678003926	9.05606921186724	9.26186210016876	9.16938111705387	9.02806610455311	10.5211982034199	9.60827095986496	8.44911474387741	8.5415802752239	8.43327324938179	8.79253685111654	8.91915466040011	9.00824603351583	9.08687324006362	9.04403280009484	8.9882499471638	8.99298825089885	9.05982319985533	9.07435560912682	9.07819775898711	9.14139080334421	8.98981157583456	8.99361895332578	8.89618938502605	8.99631025703747	9.01668534831638	9.07656257945633	8.77185328681868	7.39670294929348	9.29870399531849
ABCB1	6.50487209121751	6.63484074683869	6.7536391928266	6.80825779523874	6.65475371476155	6.8076371280389	6.39367433569861	6.69600586548376	6.12956371116645	7.04058273195924	7.30074004970052	6.65253684401276	7.36853174026928	7.18470032907263	6.51212001907779	6.25999332966169	7.13567284293935	6.99722321299393	6.61388065570262	6.48020830023585	6.57538356149973	6.74866590069012	6.80371798040249	7.32893035664265	5.97552800938562	6.94771328882987	7.51703142132903	6.20615625660477	6.97289718660121	7.30967040945561	6.95313755667057	7.3591647210337	7.0449486368779	7.23506005188749	6.9283615333119	6.93100709746119	6.91604838895515	7.25910453353756	7.02988653334499	6.92953958742779	7.13266294042367	7.24240929903917	7.0901953855101	7.16846664275378	6.97054317934263	7.37071409205741	6.69001365992009	6.44294888540349	5.9291863749801
ABCB10	7.35543021286334	7.19388196715413	7.43793844375611	7.48592176191405	7.54320673392764	7.33978548744078	7.31722882411126	8.24618804345084	6.99684943304822	7.39916627994513	7.41697533296447	8.02398107239286	8.25432899310535	7.56978672518359	6.4884658073325	7.53284287617719	7.74923672685662	7.53677001858065	7.14487073564005	6.7185273210242	7.62183746937466	7.82104857166865	7.29985390639344	7.34773784271216	7.18746239706864	7.01497734591613	7.31335657093058	7.30805667632713	7.67549616369199	7.65278954663991	7.44380027906215	7.58613350355062	7.44024273999553	7.44721813143977	7.74363994589909	7.64634212069125	7.423253460657	7.44097118932227	7.63169507054039	7.57294763709127	8.0134856473247	7.77746576893646	7.01557721839491	7.38152513002971	7.78174836169201	8.11030595600802	6.26638750833641	7.90081556626775	7.12625727971791
ABCB11	5.35878348434398	5.49789319441504	5.53443407911346	5.36790960843008	5.52606953607663	5.35417414625228	5.57912682720322	5.59535881566617	5.68775421841459	5.57854711932472	5.56048682916438	5.36506114058337	5.39688193467315	5.49673761433903	5.17683913733043	5.61360312098443	5.5389790285081	5.64139113292634	5.31250779040212	5.47439475028628	5.41817014314802	5.39444475417047	5.56048682916438	5.3003434652043	5.36176479019671	5.78164955671098	5.53411756178426	5.56656691193051	5.89948312244913	5.37159501820737	5.62473324993769	5.31766511083264	5.55363725110231	5.50033892296887	5.47381047423879	5.45272138445844	5.46476218392691	5.48741304254141	5.4811192452618	5.49638954597086	5.77396871196598	5.39954954328398	5.53742089610431	5.36727039957499	5.4640365175705	5.28717015429985	5.52533540457213	5.01716695911333	6.1257402659581
ABCB4	6.79037915425036	6.86447545796086	6.83393505347755	6.85680931497794	6.76998351358809	6.63221320524365	6.69287796880705	6.70881238475601	6.38291054027317	6.56773858347151	6.99837797113654	6.7536391928266	6.84729889947409	6.8206192216234	6.90237737533082	6.48645243556459	6.79104118502305	6.60816995199421	7.05454605293425	6.67354987435752	6.56304628612297	6.98758999646265	6.65662984078678	7.23061942571562	7.10273519395632	6.24903910401457	6.07808439730578	6.84760455077702	6.75805595071546	7.30535719162529	6.98204662384393	6.58903635348087	6.70428461225387	6.8296088004535	6.94832764413933	6.89480035822723	6.85595774778202	6.70662360889771	6.67473744588864	6.89383082801546	6.6738116139626	7.08461190356776	7.29121416261728	6.747252426268	6.85021415673987	6.99483765308323	6.61694599677834	7.92133331265316	6.94078252628368
ABCB5	4.82265083285601	4.75266785583813	4.90057974123332	4.79526377394645	4.9243275316313	4.9570705102732	4.94312988163223	4.919474360632	4.87718027214738	5.03961817966755	4.68764764424605	4.98430509436229	5.01304485491909	4.78201030876048	4.8828021440432	4.85304902038469	4.67900178791872	4.92614600880866	4.88257801018784	4.74129498944652	4.8510164983018	4.88232565994019	4.85758148651955	4.83804621927866	5.06535072457545	5.08333382468638	4.98214412589792	4.97354317725089	5.01146283644698	4.96535048335209	4.80374383267442	4.82114522363503	4.82911697231221	4.84664683010417	4.83026984162495	4.77150607062024	4.79502091393198	4.92737223371268	4.83055367381968	4.94542286474687	4.81301456757961	4.80852753974106	4.8482122745363	4.59493541377648	4.94788192690138	4.99454172664591	4.86944480380308	5.47865104430181	5.18471276880825
ABCB6	7.28442825181651	7.38718262838848	7.37357976328977	7.48172175243795	7.44380027906215	7.38826450481101	7.5112183049604	7.27114075926309	7.05723775234974	7.23859851933979	7.26637340431992	7.24308743158962	7.27929226066943	7.3159113883052	8.16356055826764	7.47458692959831	7.26610949941358	7.15110927900136	7.52160786282508	7.37612484219527	7.29382711715316	7.4892359425883	7.54642184816354	7.29450500018623	7.28498809752243	6.78086888683114	6.88444700842052	7.32147473221709	7.02949204896394	7.57391508713564	7.53858956532036	7.20214800064252	7.37198295400274	7.15659436714987	7.4360240285078	7.4278237404676	7.08785164898613	7.37395278023443	7.21752525388941	7.20602756269599	7.14421996933528	7.19818030418601	7.35039910535208	7.66154686215276	7.21075937675614	7.10661903869922	7.59826110703038	7.72335955801947	7.46940765114349
ABCB7	8.07638673174541	8.25518376176621	8.32237933258757	8.14919180792844	8.1180008014901	8.06811067678472	8.31442577603061	8.58183259045876	7.82781617246372	8.22829602858805	8.65721993678387	8.19586816234882	8.43574921329236	8.52432931325012	7.70920850226794	8.02713439812798	8.44833036329194	8.12054308227095	8.02187263771368	8.21727446895834	8.46268437317718	8.33867556078532	8.24578781022726	8.40740135082688	7.65596870837373	7.89271101723788	8.51385748740565	8.22997117405902	8.51521234349936	8.31442577603061	8.24037628164853	8.37200154515569	8.31373685255124	8.17397766474432	8.3716324367516	8.39129921353493	8.28015059653936	8.48059046647711	8.37504627031147	8.10311629092692	8.14758902336969	8.56384786096546	8.12054308227095	8.28302992297426	8.14431351469535	8.29789107407272	8.19214668046411	8.96397576222119	8.3456686913778
ABCB8	6.30148880114806	6.20336447081542	6.25291425116029	6.13104700245736	6.35989235692506	6.32534589884887	6.44234314051087	6.38012048243976	6.0467590478597	6.46996080037159	6.43461893920967	6.44535125851941	6.57846099758902	6.38199390418982	6.24247177107166	6.18869999586332	6.24399245753099	6.20460393791343	6.42747072034124	6.45422693463419	6.47154401409378	6.12010065805146	6.2351767396379	6.45299105670241	7.05723775234974	4.9658022259611	6.91734625689941	6.22394532377254	6.4291171698108	6.75948464985353	6.26692897394093	6.43672365076333	6.45846608876514	6.29126688526251	6.30437114274143	6.26813538853679	6.27127938516773	6.48142038753633	6.40050559232366	6.43672365076333	6.02414068284406	6.45395541067019	6.51755647243595	6.19894684724338	6.29999612295989	6.41495139280739	6.46659915821644	6.67325778312589	6.22700982808949
ABCB9	5.77020828990031	5.59305593955036	5.91901640093561	5.67206494760125	5.67703523048148	5.67484457726315	5.71784582949503	5.71000314780055	5.22245830495877	5.88398344517525	5.72924025439089	5.5133229687419	5.54368839040316	5.69762778408426	5.52761803968044	6.0584918708527	5.80213935405151	5.51726112500612	5.75689985922948	5.71899906358426	5.30286656116011	5.74759196049924	5.40052620520124	5.56787710320677	6.08181080645203	5.51622748139523	6.18378567415958	6.16915952703002	5.87866180182344	6.12924140313162	5.6574971559068	5.6443432025564	5.66783453229333	5.53620907081496	5.93486793911396	5.77895922707056	5.57648564403177	5.53251291255392	5.77175373743457	5.73617360981189	5.52606953607663	5.54733506130741	6.49673893794463	5.52954426472454	5.80692173213731	5.64014966925463	6.5092035232613	5.33190367444892	6.03624770129102
ABCC1	6.80709067707717	6.92022606345198	6.59208403995711	6.73830820053591	6.75004127950944	6.52517261237936	6.72072820969104	6.67211545348464	6.49644464924007	6.89383082801546	6.95002247458549	6.79135774742135	6.73275192287702	6.77592950263059	6.56613188179316	6.66076930524427	6.91006547186579	6.78463174492662	6.71096655506613	6.63402874016396	6.80825779523874	6.9195581476736	6.59592358725837	6.86412656942956	6.80795171373408	7.24076713578298	7.1202477703281	6.68685217015104	6.97359961275414	7.07114719192375	6.74695663369331	6.93423091997476	6.72161334250271	6.73891470183483	6.90303813903881	6.79718733013414	6.75218291063099	6.84230361641922	6.62398324662205	6.72598128433536	6.789581415005	6.74528965358174	6.83565218161246	6.63036586315105	6.79362493845541	6.92022606345198	6.90561923583595	6.02680382635323	5.75068096861266
ABCC10	7.58279716484055	7.41860601256401	7.53514279644322	7.30143683263477	7.35672882733926	7.47776055296012	7.46871001527787	7.6920109583494	7.25465467893864	7.47776055296012	7.52504627826815	7.69491085210751	7.74842162996315	7.63231525626025	7.2312241789784	7.4795013007485	7.39046370497263	7.49201098975338	7.69377347833119	7.42688868603573	7.50805303819937	7.43907317332191	7.12159728876793	7.51356938959879	7.14116406458829	7.41571510029991	7.19001842569473	7.95078155340377	7.95260870896723	7.72071696473726	7.58165713570804	7.59993617085574	7.59688029930832	7.40265477581273	7.35576999739399	7.41424868857711	7.65721789060131	7.60026770687393	7.45979526146969	7.63427607219925	7.2757465448208	7.55257404013974	7.52367099132552	7.13736095521282	7.71794479568481	7.65984196510943	7.96221630883807	7.10732671311917	7.52769017536884
ABCC11	5.47561664225454	5.42003823502774	5.38985087718678	5.37294733475776	5.30977564898401	5.5353950618052	5.38930369168374	5.55273777069253	5.50292522827275	5.37690165622127	5.29122293802784	5.48941854595696	5.36696867100533	5.41105425930396	5.47127849968841	5.31045731778698	5.45636306467421	5.4804561176141	5.35805027358109	5.32072806301812	5.46225820099343	5.48078924697335	5.29675812953658	5.33759240606047	5.4273791790926	5.61001464857651	5.36761831146191	5.45798765162267	5.36790960843008	5.53566609748369	5.47194179977147	5.34181219484095	5.41627537264249	5.47127849968841	5.28445236813949	5.37233015678828	5.50873367410829	5.4115883980263	5.3032779140168	5.40725680661096	5.34925417923435	5.50448440201885	5.4811192452618	5.37072585804713	5.5129531459664	5.33532612065871	5.31177989341933	5.62907167061825	5.39633060385382
ABCC12	4.69091014531193	4.70341702575487	4.67394329173472	4.59604755981291	4.76049636685561	4.86398098852822	4.90009281917984	4.85811786843716	4.65439023778482	4.77085934454882	4.70302823445717	4.58783154682384	4.90602527092803	4.89708658201912	4.74216515213093	4.64086303508292	4.88305005295868	4.85031512301894	5.08391119358255	4.14951903210451	4.89018955888613	4.8482122745363	4.47983952126573	4.90583276086621	4.93466846537933	4.92406853700429	4.92275564152737	5.02616202657269	4.97463609940364	5.48182209046729	5.05604827221405	4.71117909416099	4.75334176672645	4.73928015944531	4.71657371461146	4.793279733694	4.78465396721163	4.77115660971378	4.79153291191049	4.80926585405902	4.89233718603432	4.94724042358279	4.82163527262146	4.72891441121113	4.71456859062097	4.9481178610559	4.69208072615666	4.95912417308441	4.96932975385848
ABCC13	5.20824636056588	5.29817848607113	5.09084386494337	5.14619164191542	5.18142918440722	5.25284234574231	5.10452575131631	4.98214412589792	5.60466945921571	5.18985847642031	5.18440628623079	5.06415170787972	4.99811917873532	5.30834136259049	5.56972297398063	5.52564277851003	5.07783687161731	5.20475902564244	5.39989217408738	5.29469926586229	5.15368422760426	5.39657280224275	5.32008078397113	5.0377908002214	5.13526128170563	5.41788729266835	4.8743940555201	4.88187952353781	4.82819609886527	5.3315584006431	5.07941167296955	5.57367368609257	5.1403129551716	5.09030500349969	5.20514557765537	5.26149922280828	5.31275834109692	5.21841913984681	5.39502070121503	5.25500954619994	5.47127849968841	4.95159279726884	5.02088655527924	5.55118130451531	5.1187505038057	4.92369284523246	5.05130172358095	5.29227491649299	6.60073000709098
ABCC2	6.58336369352092	6.4942649900727	6.61921299486709	6.67775384538249	6.67585839723387	6.50458836815867	6.54741619895703	6.489614612055	6.5557262402735	6.31043412529694	6.5104144955547	6.77592950263059	6.43194805124841	6.38225317984865	7.14216678978483	6.9238075419053	6.77560541371678	6.46569131065627	6.55600681227143	6.63191834671207	6.4942649900727	6.80795171373408	6.62516273842363	6.65831095085763	6.2351767396379	6.63339786224638	6.83231937122849	6.59928052842425	6.65280160309572	6.56546444454763	6.68245104636297	6.63594691295705	6.46536833401032	6.51156774948907	6.5359206496169	6.54488860574867	6.6434045593451	6.57685275094573	6.36853396158333	6.48163886657733	6.6058227846872	6.2409804648208	6.56339380258864	6.17725645100543	6.55444035634109	6.54685768789617	6.56773858347151	6.78112046279873	6.41465218231774
ABCC3	7.82249075729752	7.82071995068894	7.72071696473726	8.03280690948911	7.61001029464765	7.92330467509601	7.59013548762482	7.66900122425898	8.20655089755426	8.16883647853485	8.01168294423813	8.04729946919186	8.12433870231817	7.89234649212701	8.79253685111654	7.84596303988609	7.74097284373847	7.69409541276919	7.83797817158164	7.73384342744784	7.58578551765824	7.22679532179343	7.91882086651551	7.57655953123273	7.52830213394954	7.38648010355858	7.35013659312096	7.29215602861502	7.47914942281159	7.78996573895089	7.96681038231532	7.78205046188162	8.11142339653164	8.08437009832883	7.81423690642028	8.11570083763823	8.08775994766284	7.7771147005901	7.97875293667631	7.65206340899322	7.48445797601192	7.8565218135503	7.53039886382792	8.41857539451784	7.73094361194012	7.47714888336082	8.51662076680543	9.17998472928484	7.92199592367507
ABCC4	6.10959865485049	6.06346189000619	6.27371560697293	6.87710106938508	6.27479160888687	6.3583897337801	6.06735630400562	6.62598090868757	6.96144239150496	6.39569443377804	6.39104747097796	6.35411602201112	6.50517657913617	6.57026536217032	6.74814465156526	6.36765705829002	6.4890351793781	6.16757049885821	6.25411631578045	6.01971938661366	6.28205046421457	6.0838390130525	6.08328719881752	6.27394308695107	7.02536093002415	6.48994126427254	7.25084079752366	5.43363903517163	6.66076930524427	4.71223857576687	6.37194364178715	6.67983645988675	6.51099267851762	6.6224212851952	6.40653665423942	6.45153829010352	6.53087501066259	6.351727412256	6.60440110513923	6.43951388549905	6.37386454046023	6.53786754937877	6.22151741247567	7.17366877111371	6.55658763872559	6.54827347019861	6.0954024347266	7.76399004633657	7.12190171234391
ABCC5	8.55037015858226	8.25554565107594	8.40007600977127	8.87001609598404	8.0577765620182	8.4920420856912	8.59172289243075	8.03469455337658	7.88661386183581	8.0809069205188	7.91208683922851	7.83870917162416	7.83667041735176	7.83312482969817	8.20979123608721	8.64956452196397	8.42519483891301	8.76348070683176	8.20195807564585	8.71290643815633	8.19740173884717	9.06779694920249	8.46571696016975	8.312898148315	8.23477588286547	8.49942736521036	8.312898148315	8.52140070114327	8.30762484325166	8.57267959352527	7.94898254323239	7.82618022189897	8.0253387823032	8.15003343824493	7.83797817158164	7.89234649212701	7.925994914237	7.87126992139649	8.08847775251366	8.26186343597155	8.27642991149357	7.7027707646447	7.83386733317859	7.74529423562295	8.03543709141957	8.33409379355266	7.95336349547648	7.33260494485679	7.45945698333244
ABCC6	6.66988470840415	6.64071015884267	6.66018884916231	6.66387324414378	6.69431978671231	6.70800993194303	6.71060326400763	6.61504250155526	6.73084992771808	6.69516688844446	6.51932303450088	6.59533248301886	6.73196323733237	6.55987338401195	6.8460624140191	6.57685275094573	6.59592358725837	6.7185273210242	6.60469401825743	6.81298033394141	6.64365776264049	6.64731485744803	6.67923458814761	6.61810662211145	6.84869985701348	6.463931227322	6.49827349133769	6.54090908288854	6.61359509942835	6.6337408745833	6.56995150064491	6.57505771710451	6.64394017242435	6.54361379566212	6.63742489612452	6.65363712329511	6.65196795109852	6.56490722775192	6.60995510688918	6.62123240340898	6.67211545348464	6.60757952195329	6.67656481269614	6.61632202218534	6.58938317021319	6.60016285221764	6.66900704023456	6.31439832755075	6.25810489774298
ABCC8	6.43050858369095	6.4406906172067	6.45973781939459	6.43489539601897	6.52487268145362	6.41696410258029	6.59613836523735	6.41530083143071	6.56804906950147	6.36494802135238	6.54452269090701	6.45938969900179	6.35721757868055	6.41122094571691	6.33299220903726	6.13644796521804	6.57815276758679	6.51296084335928	6.61757701590346	6.40275250244351	6.44261299968655	6.51321400621447	6.62843558252462	6.6738116139626	6.36384928558225	6.84085336749046	5.6165404637232	6.43108565895457	6.46904248419042	5.80989128463509	6.43164078685547	6.42171481283556	6.48522926744235	6.49369751045251	6.56431032394371	6.5520149509866	6.52848059499763	6.38330928734902	6.45365476133959	6.4406906172067	6.46848139815882	6.46659915821644	6.42034215224235	6.5914951984763	6.5342018219191	6.67473744588864	6.50754672223304	6.66988470840415	6.9839500994797
ABCC9	4.70718549504145	4.81118414589307	4.85658622132293	4.97310774167496	4.8389429023703	4.82846019613502	4.75394052617234	4.84444975732287	4.77567643873436	4.91969933224145	4.79502091393198	4.8165263455242	4.64802100312934	4.91174604017155	4.8839610192972	4.72450869494304	4.76049636685561	4.82662284384118	4.81875702753163	4.88305005295868	4.83710766790165	4.78345165733851	4.82091732374885	4.89685313491114	4.93360894885024	5.18238066127403	5.03538403219916	4.90811751439858	4.95863145776371	4.94937494479288	4.74672838280335	4.64633087671979	4.77665417579228	4.66134367217404	4.84958303434927	4.95863145776371	4.952237489886	4.77025693433091	4.70635886021895	4.77183278000916	4.85633544984382	4.73481106075293	4.85564880535124	4.77298937230765	4.75704317861713	4.75394052617234	4.80980187802054	4.90937405272215	4.96334834727539
ABCD1	7.23986618614576	7.08461190356776	7.37512408436399	7.11459118352829	7.36152559093163	6.96898425473911	7.23506005188749	6.58275028878901	7.47164424337534	7.46078363071047	7.40109984237588	7.32083829620679	6.88138567804227	6.92896046452776	7.78820581619627	6.93789112254917	7.16565064376391	6.78767992833881	7.24041023649969	7.65017883893447	7.12309110222509	6.96299500700182	7.00059832500392	7.32048660987718	6.69401947511362	6.42880774422774	7.38480118021989	7.63231525626025	7.11426603234177	7.10532305350225	7.01817252303041	7.27512555346059	7.13418047293949	7.00059832500392	7.13035254781359	7.14773759910164	7.09965317819881	7.19855035951874	6.9715834203668	6.81032950356182	6.29941158043894	6.89043220915194	7.53644267993092	6.99120656894937	7.01557721839491	6.5850656164183	7.89675936675958	7.20410835069205	7.5772752071499
ABCD2	5.67703523048148	5.87070607120885	5.72355186847046	5.86987625437666	5.8920338978455	5.87146425605289	5.94401278597755	5.9168580388897	5.822745802184	5.88044460394614	5.81217495124145	5.80633845387791	5.99249237399651	5.82575395445407	5.85036535061652	5.84267700146309	5.83697830226511	5.99684667857344	5.89900982520298	5.88599274406457	5.78897460154424	5.86565165017859	5.7729999932305	5.98199053458114	7.03836163723956	5.0716941731464	5.78592582258168	4.33910117107054	5.4985470946292	5.25944084692819	5.8567194698484	5.90997386725955	5.7974871693862	5.96387141355771	5.81698096369017	5.84491097076232	6.03571418161802	5.67564278573158	5.82101648893209	5.90272430451667	5.72412693831053	5.88431324984829	5.96686820643289	5.815064690013	5.84520747112308	5.75290381867886	5.79483779367397	6.74837360437661	6.29014783385301
ABCD3	6.77200495057244	6.70574067358123	6.77232728621121	6.69569193921641	6.8269593350699	6.67473744588864	6.67354987435752	7.10340124223075	6.97957878508633	6.69876563708687	6.54768251705628	6.72047945142721	6.76304678572589	6.51212001907779	7.21363138633238	7.05983161334523	6.63570405136952	6.84513495491609	6.81213748454234	6.53938225797944	6.75725749679143	6.68817262195093	6.4141556093276	6.58793517180323	6.77673122841744	7.55644207809742	7.8849218477914	7.50563951265048	7.67474208810109	6.88859956185951	6.76535265109734	6.70250352903188	6.74388221841438	6.81566851138096	6.81906243169132	6.84350058990183	6.83140256429529	6.83016748648696	6.83053071115914	6.79840198346827	7.29654169064621	6.80253949604862	6.52754878286043	6.80795171373408	6.80881981141762	6.88107066841528	6.83808198044112	6.4321712817385	6.14406090369051
ABCD4	7.12914677708245	7.16942183359884	7.16977080516772	7.01654288505068	7.06481845328585	7.18841522492139	7.09466978138285	7.10026069808967	7.19467046864323	7.11155924398265	7.06443801067768	7.13322813274167	7.08909703232991	7.09073299084611	7.14773759910164	7.19629066429171	7.09175195625771	7.12815613335746	7.09845339468873	7.04856884695782	7.08423598510431	7.22881628697487	7.29319410405305	7.02851822970064	7.21332500637558	7.49953653957817	6.71174917098492	6.94110671194249	7.15337142629061	6.99619356339112	7.08240992407041	7.03355614927926	7.15171564196849	7.03454340457461	7.03385902481351	7.02437634443707	7.26496866848737	7.13826120491614	7.06224228749474	7.16565064376391	7.07368577345065	7.01786982699045	7.07276424780233	7.17857815424047	7.07664742762621	7.13385073139222	7.14078672584576	6.83718902996588	7.08750264623672
ABCE1	7.35672882733926	7.21423619931335	7.71668416709703	7.62508560483637	7.87584687339579	7.44447586372513	7.8565218135503	8.56384786096546	7.05833120971561	7.38449580130716	7.997391307413	7.45642231281608	8.41436674324258	8.19740173884717	6.90481369299671	7.12190171234391	7.86179341828548	7.45945698333244	7.50309956788319	7.08390900445755	7.98457182176553	7.53892103059553	7.36749094352461	7.87475712575181	7.69865618360283	7.99710670292725	7.76820721449101	7.4768045584486	7.80515078909079	7.6096866393421	7.68996734082626	7.8306280443631	7.59655761998026	7.69348398975141	8.27025493346119	8.11612715067053	7.72038438872384	7.34919140213009	8.17397766474432	8.07568592757655	7.93345518587462	8.4830038550748	7.8727383416529	8.02361485592515	8.40546451621593	8.29668614295042	7.1828727859292	7.74398531477933	7.70144709016461
ABCF1	9.62842500777935	9.53192067233755	9.45144335305731	9.23247731460994	9.73854621975634	9.35120744710474	9.415772852023	9.8639701872844	9.4946730086308	9.97121612708447	10.706763518831	9.31311197977457	10.3914892690752	10.3435585712116	9.86761180000745	9.19645739355532	9.73465717463101	9.40837908080734	9.83774491456927	9.43129352895876	9.82887977875881	9.42614587520622	9.15251026782843	10.0959762002056	9.30255930775172	9.75742574727747	9.94683249024676	9.94841940398812	9.71093241790511	9.96245382943447	10.2934713203318	10.2201268423935	10.4325531987386	10.3398013082719	10.1730437799575	10.1582637204143	10.5516905930207	10.53963684506	9.92021973679984	10.016347221174	9.49984896778112	10.6173775061906	10.2159864148281	10.3472903813511	10.4410396540646	10.0495456721181	10.771245968676	10.3598827935051	10.07943541346
ABCF2	7.73054021264969	7.66058534551514	7.67192412413224	7.67763820433206	7.63266408324488	7.62374475479869	7.67513005314547	7.77153162263194	7.47066973744247	7.69901222665411	7.92297888023474	7.73245379176602	7.8654117251639	7.82137169704505	7.08909703232991	7.49172356355877	7.82956159528983	7.70643352756818	7.41860601256401	7.61511946710316	7.6426481540786	7.38480118021989	7.17611290307217	8.01635144061232	7.30898266782346	7.28000293352094	7.8716987870551	7.54294553246791	7.66786564723649	7.75321516539525	7.81032507391915	7.73094361194012	7.75562119810954	7.70347003863996	7.76255125885579	7.74398531477933	7.79610343758704	7.82841864668566	7.69065520495617	7.71503914129374	7.52800821522855	7.91390161672525	7.89200062529755	7.89380229832634	8.02114303565403	7.85542590321416	8.61721414252061	8.14038690895808	8.2204950538366
ABCF3	8.3446350697551	8.19586816234882	8.36765792866836	8.23241412845099	8.21876187596267	8.18319321804249	8.51166211934146	8.47818122338134	7.90225760827388	8.52432931325012	8.35872167070342	8.19037151443152	8.33180180970561	8.23077475548384	8.28183544493435	8.11420696653031	8.25999053707944	8.02853993082992	8.00096598781907	8.63149038241341	8.39672153009682	8.19586816234882	8.13338579338276	8.38924581210254	8.13257247334276	8.15003343824493	8.04052427789955	7.82484673270227	8.14502250047623	8.07271208461669	8.36765792866836	8.32282365608129	8.43617417331638	8.43448634625615	8.30407027990905	8.27940830335047	8.31614843992017	8.27558375591862	8.31697956239074	8.15641956048128	7.6804313298604	8.36808586347577	8.54822637737605	8.35092939540775	8.5862474033888	8.36895537021535	9.09018263990257	8.55505760911188	8.38503775340451
ABCG1	7.84106839871821	7.76474835836927	7.98725951928043	8.11539927866949	7.96804369830814	7.92699798955704	7.85682169694965	7.49760970395673	7.80762458898525	7.6726970094935	7.52994807001436	7.71232050463267	7.68643522771687	7.56618644223114	7.95742458648205	8.16758937870939	7.61474240349914	7.50075256046268	7.95815174360675	8.27283172244436	7.98947198028914	8.23892296605634	8.02494785788681	7.93414254046867	8.09213912238087	7.60233832328636	7.72447805229649	7.90628437330493	7.66985507036169	7.93882795912163	7.68574954481657	7.67549616369199	7.60590382899845	7.58096153054738	7.64747828867915	7.66707692361624	7.5183900432639	7.63653766667655	7.87620017190648	7.83348177939076	7.39886574336885	7.5802230188674	7.82808051686532	7.57012709572739	7.64896963985815	7.61071426846515	7.93554316156541	6.13501569696568	7.5324390058649
ABCG2	5.96332590041532	5.81596394488957	6.00895158097883	6.01861710546558	5.81164416778167	5.70539887280101	5.94551674831077	5.93145608708881	5.81647478919134	5.75974136807053	5.74730019665676	5.93002373921239	5.67841921809776	5.92024666186339	6.0194205928589	5.73257621067293	5.85158348267631	6.15754662193009	5.8881919995714	5.97825147251948	5.85920079721785	5.83526028705685	5.88997452109813	5.94189285738974	5.75599605338382	6.30148880114806	6.09383370995113	6.08688693887275	6.2008069546294	5.5838383019277	5.85950841647397	5.85445635784368	5.86134084928821	5.85069577043498	5.8518548872092	5.72924025439089	5.85806451579427	6.01256034651881	5.83526028705685	5.78102220834502	5.68992165235885	5.84917652743433	5.86899057662017	5.86810675044305	6.03062441848259	5.92243637257758	5.79801321407053	5.83998610934661	5.95203446607423
ABCG4	4.98912468915283	5.1187505038057	5.0377908002214	5.06957818548788	4.94084600209509	5.01229096907611	5.07875745195391	4.8692101441387	4.73828608461152	5.14130886015172	5.06821762994294	5.10258887488174	5.13275908074122	5.13686468323768	5.25390997557505	4.90269326647906	4.91100661851584	4.85564880535124	4.90896852095565	5.36568913279998	5.15075330009145	5.1955815292134	4.91969933224145	4.88488055857374	5.54130553474151	5.66844655196139	5.23319389640167	5.33051251893813	4.57482974025541	5.53251291255392	5.05163338053888	4.95501887960618	5.04419999430876	5.01668732393176	5.1493622186286	5.22971195608078	4.98610186173674	5.04026263010807	5.03720859852501	4.95863145776371	5.01055149882114	5.18985847642031	5.08516663788515	4.99104125010639	5.15760488104949	5.26586243821141	4.81735253630153	5.11365723032271	4.81139318893324
ABCG5	6.53759224267235	6.5492691840779	6.46996080037159	6.57717720187289	6.80795171373408	6.53696154313325	6.57058540865812	6.39672291951497	6.59352241707487	6.67923458814761	6.56396292234513	6.66136248339834	6.66599743726145	6.46659915821644	6.52848059499763	6.35378748891846	6.58850426416103	6.45277518108911	6.61216144019348	6.57971084005731	6.69697412800909	6.47936904770471	6.59064499805557	6.59813572009538	6.35378748891846	6.87329576255617	5.97132144196831	6.32474265497971	6.74277592669369	6.32099124432991	6.59666316067423	6.50868265148393	6.49673893794463	6.44134245199865	6.62303093621796	6.4972775173995	6.6127202840224	6.49338652664262	6.55113291260345	6.43820596306576	6.90766851159825	6.67951992351492	6.48262825869168	6.52754878286043	6.36020717066952	6.48142038753633	6.48579275105646	7.08822044647814	6.87177638014209
ABCG8	5.44870840369988	5.43597223179705	5.55831750717081	5.41073579312693	5.51977455038219	5.42370889190322	5.43653575228122	5.56787710320677	5.85527768621058	5.40662936592733	5.43045630731721	5.20211702588243	5.37426472093858	5.39818928132451	5.31766511083264	5.49053925324576	5.64377865078815	5.4194116770686	5.53377757136806	5.2618627894609	5.43078765975527	5.45606145529534	5.42218354050458	5.45606145529534	5.57467546514369	5.73945432013085	5.62213622070748	5.88375782643378	5.72660613742223	5.66407288515478	5.50709030957479	5.32686244826361	5.50737664446522	5.4401662160629	5.48249668533673	5.4054720192005	5.47529237854351	5.51425940269833	5.33631126203344	5.47249163583258	5.55003000574327	5.45069378190655	5.31696313496656	5.41817014314802	5.47409794427503	5.5270270184968	5.54494827870989	6.05140072172273	5.88398344517525
ABHD1	6.50356930416944	6.67895022841211	6.56887526796685	6.6107408895094	6.65769741228587	6.51468588890687	6.52125654695015	6.59352241707487	6.58415291194375	6.56304628612297	6.40162277398811	6.61504250155526	6.59284877932758	6.69064107431421	6.42965942456769	6.46569131065627	6.74218214132682	6.51099267851762	6.74096506903996	6.489614612055	6.62977700270818	6.49232895521872	6.60640445935215	6.64990719795231	6.69516688844446	6.93901719508951	6.33780201379818	6.43343735919583	6.30931670380437	6.2351767396379	6.58739331476499	6.6479562856578	6.56339380258864	6.42649332038119	6.61950910916746	6.68166530475501	6.69456839393562	6.62022482131737	6.43612398229249	6.50146091336579	7.00059832500392	6.70488867104737	6.54127030438565	6.40574431311206	6.47186654090972	6.65795680871665	6.56681784870919	6.54276265776506	6.47989023942431
ABHD10	5.66407288515478	5.67815903524589	5.61419943635526	5.39469626174468	5.64607321921201	5.42677787163679	5.56787710320677	7.18707156533604	5.33985702798104	5.98752563974734	5.26959215093094	5.80756677428182	5.62296960085262	5.62213622070748	5.65090957978305	5.29779941734937	5.96075643335814	5.47060941504343	5.43495652404356	5.704303858863	5.33595969710421	5.98223599355347	5.80305685416227	5.34887477497365	5.66250407105025	5.68342643642351	5.70506228811595	5.68256069609978	5.87893034463958	5.65414681862408	5.82546001404892	5.59535881566617	6.11181044343586	5.84030423581096	5.69158122990245	5.69929521016395	5.85559559893678	6.14078807993207	5.82126418362987	5.87146425605289	6.08237915979578	5.86357363691365	5.90182091214235	5.39179835834925	5.86489630995861	6.09025767794183	5.50232035040412	5.61001464857651	5.66129006895481
ABHD11	7.1155412375099	7.13510215592089	7.1186263886659	7.22456759446381	7.12977719205731	7.13293918629921	7.18841522492139	6.90358056006717	6.99025727417455	7.3010917496173	7.16109897945256	7.52800821522855	7.01971875085512	7.10407269330774	6.8178600463154	7.39772376684211	7.13072257824444	7.16911417686534	7.14639993669233	7.25139911155831	7.38081242883769	7.24240929903917	7.13072257824444	7.13235095107109	6.93041736231251	7.0250633196052	6.90613772956369	6.9144791694029	7.17431030348909	7.3159113883052	7.03990186797146	7.20377429642859	7.14588870293513	7.05114931924572	7.09845339468873	7.14216678978483	7.10998940129596	7.05326027362092	7.09242550127079	7.16977080516772	6.83360497934409	6.9617248187508	7.17918160944597	7.14674261158573	7.01497734591613	7.04304531475901	7.28237782900202	6.74786217972316	7.28786837685696
ABHD12	6.88079975515849	6.98017548594772	6.99418397327645	6.84178160547367	6.92512629300591	6.73275192287702	6.9014761199343	7.00301291215612	6.8782768360691	7.19691792435898	7.10155230016741	7.01365105690482	7.08012239747618	6.90977926544306	6.59613836523735	6.8252737060294	6.96871183869386	6.94046825694212	7.01846280664747	6.84110426278608	7.01692278174989	6.75948464985353	6.89912304043211	6.78494961269517	6.14235832226288	6.89383082801546	7.51633565359732	7.09749404201074	7.37981862710354	7.45854684199535	7.03059015690678	7.04058273195924	7.07981334533886	6.89189844643111	6.96511663633026	6.99156830360363	7.08142895829878	7.02571193813525	6.90331854894386	6.92512629300591	7.00657475362258	6.96898425473911	7.09872179875846	7.01045446756495	6.85807629687705	6.89103384656633	7.45193731884202	6.7864729810293	6.91165862961216
ABHD12B	5.66992059983722	5.75290381867886	5.5743199049723	5.56106742164379	5.64167772426164	5.59535881566617	5.6333028422446	5.4115883980263	5.82602769682928	5.52823820904331	5.64139113292634	5.68775421841459	5.4804561176141	5.35511997463786	5.87978878026414	5.922068643306	5.65649350693594	5.58444040661767	5.62860592564748	5.55240530433586	5.66550446610588	5.9198959340017	5.65031682299413	5.59367906412573	7.38480118021989	5.83116759556248	5.70346472306377	5.68775421841459	5.66434012693179	5.46823122895134	5.57073678616969	5.62354685822885	5.65246158150731	5.59967857980346	5.55895464843392	5.54250920189707	5.63189901125439	5.58574286483403	5.63099658135006	5.64107684079825	5.50908490314996	5.65062153690622	5.51757119491299	5.62354685822885	5.62095805706551	5.48014209062519	5.51092335486104	5.98787022166877	5.78304712050814
ABHD13	6.52290188492038	6.57058540865812	6.40653665423942	6.50600598456576	6.52153115718066	6.69260384076625	6.46514552172168	6.41920577674827	6.73362389760064	6.43489539601897	6.59112928475673	6.489614612055	6.5342018219191	6.49146710955478	6.56304628612297	6.55232020987588	6.56773858347151	6.32817721396495	6.54488860574867	6.4884658073325	6.51321400621447	6.5454084700233	6.54033665776259	6.48077929021649	6.28835816425084	6.3343977849191	6.72622902105637	7.00852702766872	6.88468832216582	6.75280065730433	6.38611496913024	6.38071037216347	6.48052173855936	6.44646922334921	6.5400605538634	6.35557193531091	6.55629409206069	6.47901564333389	6.50949788689806	6.45582665094364	6.28806136232788	6.45816503476147	6.42995099408971	6.59064499805557	6.37576331226785	6.5150268960651	6.51072374737373	6.95474589744089	6.50115146221734
ABHD14A	8.94013792118926	9.1149918054467	9.11668045375885	8.82273937065171	9.03222226035832	8.74282448854327	8.7134224325846	9.15575203384971	8.47859019691786	9.43968255535976	9.73393890763965	8.97357862216171	9.09309888957019	9.85130881638087	8.92273400124373	8.22779484063661	9.74895213160169	9.01156993462808	9.20705572106214	9.08960105570107	8.72868714654421	8.75179504197093	9.07171759850109	8.87118198467086	9.07819775898711	9.70742624247139	9.18910645786034	8.73229722227499	9.21235482628711	8.74318856277801	9.45008631823506	9.71685394458112	9.4878116362346	9.46568553881942	9.31581950522881	9.47596045095792	9.56089475080483	9.59659539800733	9.35659429219071	9.1804774220916	9.89187083355307	9.43968255535976	9.71093241790511	9.49535873823861	9.31187679466054	9.43063083488365	9.82004427376218	9.17389168048531	9.43063083488365
ABHD14B	8.2760112324903	8.12221442182046	8.22779484063661	7.96006911865089	8.11322545150614	8.05606133039311	8.11833917580324	8.64018843909116	8.50902198623328	7.9465410736702	8.59975780156416	7.7535865506499	8.01491637215145	8.63414284101477	8.10311629092692	7.57294763709127	8.5415802752239	8.06475131209977	7.88458944438085	8.12855400309393	7.76195363918151	8.04998766551414	8.08732844822315	8.40422100019044	7.70509491001847	8.01840996358359	8.6859432315655	8.44062823185209	8.81947303899262	8.07750578428789	8.32153189708381	8.3770085111455	8.50735427586374	8.39174171756484	8.40586069107604	8.33214388789298	8.4409634229268	8.43701544404927	8.39058145662874	8.14355845293938	8.39259626505666	8.28658082008893	9.00115336925771	8.55740411970626	8.43661473865734	8.23747825382387	8.94116123083511	8.7830569380967	8.479390554599
ABHD16A	9.55575152153492	9.29986500944168	9.28045984744462	9.76334753429476	9.54440102859851	9.30801354575511	9.28045984744462	9.13328421672267	9.44492780501454	9.20599455465352	8.63976263297438	9.53249659594661	8.97702126692878	8.50225392388215	9.57768980329858	9.46062768391435	9.12257009892312	9.34995693541681	9.29686877074926	9.63964475280272	8.90591687274564	9.38573302468238	9.50356091064177	9.38820466621088	8.3754943012679	7.97477635321997	9.3476082296786	9.56147264469961	9.62698566985867	9.62842500777935	9.06376944345281	8.95199705064857	9.04655464953344	8.99133829867086	8.97744240547022	9.12490529542569	8.9565142496269	8.93415092284994	8.96814690432361	8.956109508426	8.80073659039113	8.51942854080569	9.18321486821257	9.21109390639051	9.07109034429232	8.77325115290222	9.18910645786034	8.61561364858084	9.61559358370413
ABHD16B	5.84826134315728	5.71899906358426	5.95810071494429	5.82068260843169	5.83669096472722	5.76903934418738	5.91560218817827	6.02653311186717	5.58610990390604	5.76331768995438	6.01474361767786	5.81104010774457	5.90060074274589	5.80633845387791	5.7985763125729	5.88970305768855	5.85644137727046	5.89290955513432	5.87425901451311	5.9610639522555	5.83252997421786	5.815064690013	6.09997319151975	5.71229854079998	6.22014163562298	7.41350114781246	5.5564817684187	5.88636115536799	6.0194205928589	5.58736267885846	5.80474169466824	6.13501569696568	5.77918493647833	5.99865793919312	5.85277897420638	5.74313420007586	5.74678462285448	5.92024666186339	5.76331768995438	5.86201223077104	5.67484457726315	6.06376122460857	5.72082872451986	5.8771445291498	5.86462154884748	5.62739776929719	6.06058720417486	5.94129823270183	4.73217817681264
ABHD17A	7.72678660241692	8.00096598781907	7.99169377185819	7.8949389897738	7.59756558218644	7.89457773632227	7.86760517361595	7.77452426601497	7.93139297016535	7.87126992139649	8.0134856473247	7.92297888023474	7.75003402099173	7.78963900280593	7.81659719911681	7.84001156977796	7.86581912197572	7.86953716099931	7.98622839439201	7.9901957435854	7.72447805229649	7.68269989417484	7.75037221230368	7.79206901158159	7.16199476482171	7.89234649212701	8.04478848464308	7.68436651820689	8.03942770883162	7.85408578033479	7.83831628303251	7.75003402099173	7.9500526659684	7.98196134000684	7.83596200776606	7.86073078236965	7.79269817630015	7.98382351587663	7.94174311531974	7.86953716099931	7.81737261788501	7.89342453489378	8.02361485592515	7.85380888436654	8.09821560147288	7.96139146814144	7.95550915226241	7.94756738793677	8.19250968034195
ABHD17B	6.84325325898805	6.80115684178308	6.95313755667057	7.09242550127079	6.98896080324418	6.99316444654175	7.06542629251989	6.86927653299677	6.77369376376232	6.96325041831989	7.01846280664747	7.10840047204948	6.97192780063312	6.99257712786256	6.65544018211229	6.92183632043051	6.89535121718631	6.91093954039569	7.08981664506395	7.04791296897487	7.14421996933528	7.01692278174989	7.04760294337721	7.03560873153187	6.87960325295081	7.19033210479965	7.41697533296447	6.67242793347981	6.8782768360691	6.89851059427015	6.8552148802412	6.84350058990183	6.87241573028361	6.88263697923242	7.02319416360581	7.00630478069864	6.83808198044112	6.92331218183433	6.976122932122	7.0592811580939	6.77200495057244	7.01692278174989	6.95340984062026	6.82159074988656	6.92982175007458	7.05723775234974	6.78390766975419	6.75393997437928	6.14488389295169
ABHD2	8.20616924219478	8.03748340791022	8.07874695028413	8.29981017422827	7.96528297982563	8.07750578428789	8.06397904754841	7.45574590875711	8.15593210451292	7.91104138709683	7.52579534201581	7.96484343875111	7.72520096446814	7.63899818949052	8.40189850973998	8.3468699352535	7.67763820433206	7.75280250662217	8.2208725475087	8.17329252160719	7.82841864668566	8.13986205673686	8.02398107239286	7.94865327693177	8.09763278344787	7.36427585102157	9.22712700027192	8.92594830412519	7.2924964647681	9.44079767824207	7.79373705203306	7.45642231281608	7.66564111574163	7.84357403857834	7.58692116167852	7.60056337327856	7.72716374507097	7.57588644870882	7.64168398619632	7.71861663414361	7.58279716484055	7.48045991929388	7.49793271583705	7.94293114403153	7.5632489779041	7.42187748322414	7.86680939840736	5.99815279154458	6.95555071628888
ABHD3	9.06031073302441	9.38757069406204	9.02450511165228	9.59659539800733	9.56864219874997	9.86934904887593	9.21235482628711	9.24005128592214	9.17444291679222	9.27116858157045	8.19665378980855	9.09530423601148	9.70507814336946	8.37779258484806	8.5849719180133	10.0115201752847	9.789658427213	9.80951807735432	9.03540865774651	8.02991114640739	9.77835292467539	9.89598951630324	9.15484722841364	9.50034230246243	9.10222705403788	9.33548737124628	8.63324622260813	9.15251026782843	8.74750550203345	9.39173108983543	8.8824753401099	8.35675707366732	8.8924067226553	8.97911800037796	8.9480502385776	9.03222226035832	8.77132697439488	8.48261898432592	9.12087267881782	9.03317510175198	9.14498881741141	8.68202802573884	8.10341466785277	8.5796563061293	9.23189648861193	10.04559379366	6.94647845318873	8.10341466785277	8.58183259045876
ABHD4	8.6723671536301	8.66868857855827	8.7271172302799	8.7134224325846	8.30300014846016	8.57432388279359	8.73508795753778	7.8593137067307	8.62204661383495	8.51826008763415	7.82725392171489	8.2320053182148	8.35786310041567	8.1171804880461	9.0518692908655	8.84632336466768	8.6504143072736	8.204991114551	8.25953608914276	8.79937223957077	8.17605992264001	8.41687599284453	8.95755240758737	8.31827576122166	8.68989888756158	8.05682555685832	7.62212738142206	8.00979699135531	7.87087338332257	7.85233301918858	8.20655089755426	8.2081591495657	8.18994525130787	8.31734092886579	8.16758937870939	8.18840047265224	8.16805740020136	7.93038316867073	8.07568592757655	7.99319786248647	7.65452140483382	7.84738364243667	8.36858572069055	8.43661473865734	7.89756852923503	7.91208683922851	8.80532903077083	8.06779281156097	8.63282224718495
ABHD5	10.1292755418008	10.1923812861705	10.2416319606281	11.5132460960275	10.3100330736872	10.553898813817	10.7023862643448	8.6929799112707	10.2212587735961	9.68697619809386	8.45127844511321	10.1698656165085	9.62564316709735	9.37781645085131	10.2730768191125	10.6574459472606	9.81727260926891	10.1422330557481	10.3997857254492	11.378400351588	9.77673658336274	10.535591634196	10.6127308310136	10.1638802601863	10.2159864148281	10.0383129662256	9.25839270571671	9.98818447972543	8.94903871319526	9.76187217110812	8.89989401989158	8.71983472878071	9.10386200763929	9.36949300842898	9.42674255113119	9.48720764271723	8.93331286521795	8.91437651370009	9.99141907071546	9.97045198711344	9.12151678003926	8.7673088722025	9.39489973172132	9.45470957451467	9.27558266415548	8.74791999583586	9.71595588998247	9.28159627577479	9.86846823729106
ABHD6	7.79206901158159	7.7384180559495	7.72867492859393	7.78174836169201	7.80072149252944	7.67354893263616	7.9348316249713	7.82618022189897	8.00683920286785	7.93663060099734	7.86179341828548	7.79575448950601	7.77884182388496	7.71890369712502	8.34941829927737	8.08366109949677	8.00612168652505	8.01168294423813	7.90511119663116	7.35608851179799	7.8949389897738	7.87087338332257	7.91139407863568	7.67937113275559	7.50739380163014	7.26699404114282	7.17567553967576	7.48696695385556	6.70173687167744	7.61782126545316	7.98831269306683	8.10508203520767	8.04998766551414	7.9988223880626	7.95585199529723	7.92133331265316	8.01667930850479	8.01770997882078	7.90865529186579	7.89271101723788	8.02572678888854	8.01168294423813	7.92699798955704	8.02991114640739	8.09382079143279	7.89904428927061	7.73600155535761	7.8963772393405	7.95186142344098
ABHD8	9.36110052016151	9.35853604628566	9.16833407600017	9.1317792290726	9.38573302468238	9.45660643376631	9.50789826537937	8.85916764059239	9.53321239309366	9.34521044682443	9.61179704553319	9.56463915163689	8.80397324165926	9.09687648603078	9.59820312488682	9.44754369604752	9.18203410264045	9.13766258940814	9.23044616012286	9.96245382943447	9.5525356680897	9.3493633521071	9.10447920378376	9.13596020238494	9.01468690749681	8.56339273707312	9.24202098942825	9.13833388756744	9.13833388756744	9.14015195683482	9.38358953614102	9.12207098095646	9.44754369604752	9.4144596896233	9.28580598674415	9.30376128773438	9.28277328602649	9.34450271349877	9.16081092548062	9.1171780102337	8.92190674649644	9.08239021270585	9.4849005491255	9.25234036980453	9.12962128206438	8.86535782265295	9.64434435163479	10.1571303911215	9.55575152153492
ABI1	8.30565728010129	8.43288897159056	8.43247690862826	8.56157310074081	8.45291905971671	8.39381314805136	8.30955350748139	8.61898124574944	8.37625272337013	8.01422220709906	8.15836632745371	8.47589677134566	8.30215102691007	8.40146903665626	8.30800452075124	8.41317493218997	8.14794501330486	8.37741026333098	8.43533663752168	8.32153189708381	8.49626976269764	8.43661473865734	8.51474307037712	8.37779258484806	8.33255632066083	7.82650950243102	7.96286305055355	8.46154662023816	8.30407027990905	8.54466022889928	8.17826315545256	8.2208725475087	8.09642878750735	8.28916321263596	8.23747825382387	8.35092939540775	8.32357533364747	8.20616924219478	8.40422100019044	8.37052437252197	8.40052184913204	8.46609142533655	8.17361556312104	8.06438442386992	8.14835423869447	8.41687599284453	7.92265397823336	8.15793843302334	8.06668362814493
ABI2	6.54488860574867	6.57352873772923	6.62270813743375	6.56648491582172	6.56125796867751	6.62123240340898	6.60372816208533	6.64477657038208	6.47901564333389	6.55954066957091	6.64101276267756	6.68297845209448	6.67354987435752	6.6107408895094	6.57120429957521	6.69118922501074	6.72936924260381	6.5554031413759	6.61420424884089	6.54827347019861	6.61359509942835	6.57685275094573	6.58903635348087	6.55987338401195	6.33840128159426	6.6337408745833	7.46169961721755	6.18520617890191	7.01497734591613	6.73719592604238	6.70042101745096	6.51241156315601	6.65105245758851	6.68971186592336	6.56585125331156	6.5741263180115	6.60246685831594	6.66107390825964	6.69822287583578	6.60875474404378	6.46006280450204	6.69317939065305	6.63866174413626	6.6692863456418	6.71122380879707	6.69177206678743	6.71676906352984	6.58678912908813	5.36790960843008
ABI3	8.82460037247417	8.80781079804402	8.85198586332178	8.56384786096546	9.37909070758335	9.03317510175198	8.81698065631315	9.03825814885544	8.50855302012573	9.85827196871596	9.56792357996044	9.47596045095792	10.0271799466105	9.33680947560435	8.57604784609715	8.42311240213873	9.29750717040351	8.65638281793599	9.13328421672267	9.00495350992077	9.1101026315592	8.44911474387741	9.00020933831022	9.12599251378754	8.38056162511638	8.79403781006126	8.66936097716528	8.77541521310228	8.35872167070342	8.91437651370009	9.41376816002962	9.77440723825799	9.51503066131375	9.35387380694169	9.59218376724006	9.31502811852856	9.58885067765561	9.37142454079994	9.1898213719802	9.35659429219071	9.39050246127785	9.58885067765561	9.46062768391435	9.4144596896233	9.24005128592214	9.1302411824897	9.96077190652073	9.40045599075926	9.83925781203295
ABI3BP	5.04475883524945	5.06856863664084	5.06636309556365	4.86345441437408	5.09255817021931	4.98399694992196	4.94356737335681	4.85465099930289	5.15760488104949	4.94460689317089	5.0714578756193	5.06728267752816	5.08585273249163	5.16937770592666	4.67662784145318	5.28555062833576	5.26586243821141	4.90647007572885	4.9558669158186	4.96535048335209	4.90771614561531	5.05813116943192	4.919474360632	4.94788192690138	5.14731209037362	7.0670880105775	4.65388678722953	4.97066952023379	4.82411288843278	5.05025014904492	5.01451119536723	4.83782252979246	5.08362812041563	4.9615999361813	4.92978511956062	5.03875587499025	4.96756784044497	5.06074017431638	5.08459496586251	5.03099849524913	4.98186275153592	4.99762387260545	5.16475340234292	5.17528363971052	4.98240591057221	4.97227886418987	4.62129346213441	5.47275596912314	5.09944963185856
ABITRAM	8.17096790800966	8.2208725475087	8.05066264146509	8.04287176813139	7.8849218477914	8.20938023617016	8.06367746357185	8.04405791900624	8.3456686913778	8.05137106317909	7.68269989417484	8.57472984184456	7.79338306460358	7.77636255426502	7.77636255426502	8.31570402686812	7.99362840785991	8.14835423869447	8.05978605580774	7.9858762781358	8.34726918576853	8.1180008014901	8.12735633928791	8.03789326929641	8.42666369832549	8.20729352072678	7.67023722568439	7.59892828774834	7.74561256209654	7.7229883541933	8.07501739153358	8.04885881430499	8.0705150825811	7.85792973451958	7.87475712575181	7.81891089165588	7.91959577715377	7.81357026103894	7.93809602050473	7.88368923653731	7.66347659126401	7.94293114403153	7.95223795929534	7.95481756306633	7.98457182176553	8.01591327130454	7.2494214501578	7.32245157286617	7.63364838342566
ABL1	7.2073964228365	7.153707118106	7.14745810797997	7.16942183359884	7.11802985974392	7.09992841910175	7.09677982417708	7.12659787222022	7.17997496265473	6.9258168679031	7.38018263073867	7.04219497745149	7.23763884538585	7.17005654527122	6.95857626959298	7.20568387856069	6.98959661398565	7.23893428032506	7.16911417686534	7.00761957137965	7.24711902334798	7.09207808073636	6.85680931497794	7.18707156533604	6.54417704323406	7.04892229464903	8.12553474435706	7.42660116080125	7.77291471352272	7.54095277465291	7.17186345946073	7.1680657478754	7.10910670269812	7.09965317819881	7.1575830604213	7.09175195625771	7.19972728536194	7.20377429642859	7.00980248387958	7.00426654126607	7.06646003431246	7.16565064376391	7.21449889989043	7.16296224927852	7.3159113883052	7.14842356009565	7.19855035951874	6.5729751055052	6.63834384098387
ABL2	5.81164416778167	5.78394343299226	5.82039994728345	5.72163661434337	5.82839817886575	5.75004213714567	5.85527768621058	5.79986516455776	5.72745982014178	5.68003416622734	5.79455672807547	5.84426882867389	5.85644137727046	5.77652639340609	5.72041952549078	5.80601503553879	5.80305685416227	5.81727101912873	5.73481955169597	5.79313144679759	5.92971692348698	5.83944606816186	5.8242777698686	5.93486793911396	5.92119366114811	6.15196571234071	5.91630430169158	5.47381047423879	5.67703523048148	5.33321676510032	5.81324962505719	5.79540552263347	5.80331852669919	5.75804771287948	5.829772872411	5.80859285024902	5.74143009816489	5.85752064599271	5.86726679032325	5.8467279013376	5.93002373921239	5.79961476851298	5.85421183212443	5.71868859846363	5.88513364275504	5.77592651960347	5.74590669472915	5.76534113568184	5.47623209843157
ABLIM1	8.05440552473712	8.09213912238087	7.99399787427054	8.07390004829636	8.17673477324499	8.05440552473712	7.92808516859013	8.15306544895139	7.88090740093354	8.09798388306524	8.88102641185956	7.7784901917423	8.17249019032864	8.6876518130582	8.13301472434977	7.28342549429897	8.09604159065168	8.16682180916144	8.3468699352535	8.06842376166125	7.87974709009786	8.35957902782757	7.82005118932324	8.3468699352535	8.32237933258757	8.64142854841337	8.21227228182932	8.09958234968412	8.56116493139821	7.98522964389725	8.28454490983956	8.18757187291703	8.42404004768663	8.37016123840985	8.24762905333462	8.31149456923829	8.48503463230198	8.48593320302618	8.37741026333098	8.21113879137076	8.21632794164224	8.75082971126602	8.33979558900123	8.53182706358885	8.41950888677802	8.59850034603329	8.24799714575362	8.62631981722483	8.01770997882078
ABLIM2	5.92629726165481	6.22189286944155	6.02082142479842	6.11644925284883	6.05906172568196	5.96137672746377	6.00217690305464	5.98493173743738	5.82039994728345	6.18810925387049	6.21873709536212	5.94999544941826	6.28925972037961	6.3623520238407	5.73229328833754	5.62068004572462	6.30931670380437	5.96871508570756	5.88141334340275	6.00154230577434	5.96629310879876	5.97100866889966	5.8599043883888	6.06175214928097	5.2724641915222	5.77508189966871	6.60040395463365	6.09663983724084	6.11149520134129	6.33206943604454	6.04708660602404	5.93354376485336	6.18840935592471	6.03792255567496	6.07370755261207	6.17461966738514	6.06857593675499	6.00429459331324	5.94860831734073	6.05693242332018	5.79227503324618	6.22814089781139	6.26280014663359	6.11702780006793	6.12548975257147	6.33749626370892	6.20203016006903	6.05218150460094	6.04239911251253
ABLIM3	6.91768300362693	6.89161216445515	6.8699159997315	7.19055263982323	6.94245180440068	6.95713895888406	7.0463648531548	6.75637274612363	8.05206663246928	7.50017784170593	6.73241309080247	6.62485968883181	6.89878778438937	6.98758999646265	7.92230843346704	6.94315480725971	7.17431030348909	6.69727170031343	6.40850309359787	6.59091618300426	6.64022734855546	6.75338079534296	7.86352685628536	6.67681082172028	6.71174917098492	6.55017168205821	6.78837495672462	6.57382884668784	6.3574597182994	6.27394308695107	6.9470992603948	6.95118703489623	6.95497980645287	7.09602423406651	6.98270926776707	7.03709401019958	6.95002247458549	6.9427604930611	7.6423184116547	6.90358056006717	6.79572930678479	6.66280628188292	6.87177638014209	7.95303387247017	6.66633487515615	6.75161250291014	7.58655998859308	8.60548321075944	7.48245052011935
ABO	6.04828154889633	6.13275244200829	6.05365396867649	6.0584918708527	6.09171879759137	6.19507088481135	6.22063801309345	5.93868595745726	6.11673707764421	5.79431602015569	6.07646095120212	6.15469995388038	6.02866232819308	6.10161490119957	6.1443219055814	6.07174553759607	6.12074025757095	6.21125041945857	6.2177193979721	6.06031457182729	6.02349349214522	6.03600473841576	6.04889543952506	6.26253472345773	7.38152513002971	5.75068096861266	6.10187783541539	5.21046028175644	5.06957818548788	4.7299982368	6.0614780792626	6.00705444212686	6.10392670888986	6.12010065805146	6.14893985692279	5.89900982520298	6.12197745819082	5.95900368778042	6.21497765742292	6.23660304879873	6.10078883526775	6.25008288209421	6.16586019299942	6.27532316379714	6.0333049949646	6.19481084919847	6.11496454549534	6.07581764786563	9.48720764271723
ABR	9.0906987412392	9.11067974958318	8.97959451493339	9.20599455465352	9.1307588366386	9.0518692908655	9.07341868452522	8.7435763551544	9.28277328602649	8.94318407874729	8.98015260839133	8.88855635827428	8.94168835887105	8.95150712988578	9.01668534831638	9.1307588366386	9.01033803551777	9.06261863181358	9.07757343914269	9.21859209622292	9.26125799907842	9.10222705403788	9.06888590004888	9.0807539518617	8.87313359832439	8.91965585069095	9.03113803068809	9.16143135075997	8.75130020161077	9.11280737462387	9.05885462701815	9.00260798766779	8.98259550045637	9.02504531552065	8.91231104427207	8.96340701610978	8.94944988786913	9.04248398845693	8.94994436499683	8.92148478510325	8.92753550424302	8.96725686600083	9.02078436172379	8.90339844744091	8.9023756563853	8.76172451322751	9.09530423601148	8.67149354756172	8.86445832060527
ABRA	5.05094045652033	5.01415413337469	4.89185965205695	5.02239359185557	4.97648752420992	4.79016206352658	4.81578151090455	4.80123163708353	4.78515660493609	5.01500871664985	5.02975329508462	5.08424788937685	4.93824690406864	4.98586350168854	5.18892508053352	4.71505956993579	4.57310961225347	4.76153607488335	4.86128212712323	4.85130353036087	4.96088730005195	4.92782199193494	4.82513729308684	5.01919423153351	5.56751718239496	5.95963301214412	4.63566371669309	4.73292206379098	4.68435819337006	6.27913980305225	4.85156782021463	4.82691332909646	4.83314276778029	4.81945829786435	4.83493828660064	4.92760112189786	4.93745882334063	4.81403710799172	4.91883687920638	4.77355174404415	4.85507488430535	4.92802152159902	4.96807083690301	4.87062976200283	4.83407398052299	4.70936928727729	4.87620126028797	4.76396417098177	5.59739732364769
ABRACL	9.49158990741739	9.53379346603693	9.46707746085828	10.1953872399914	10.6113206618848	10.5106639310827	10.0589497130545	10.0969036630145	10.0288639015685	10.4422512378892	10.4278510774152	10.6423096270721	10.0446088703691	10.3308213928626	9.18542837705112	9.27116858157045	9.74155731537601	10.251376589839	10.6187759156391	9.37909070758335	10.2148937622532	10.0990059697079	10.5708994255471	9.87980206555777	9.89346533377566	10.1066028615056	9.52709574965188	9.40977483905871	9.56583412920579	9.70140688063414	9.73008500141309	9.78196811424838	9.88176140264759	9.88755047930192	10.781932748196	10.4112722468759	9.9750465547919	9.92678477007373	10.8367641283078	10.5643702517773	10.8937033388004	10.5733706096892	9.55769917196555	10.1503355137719	9.93590418482341	10.1055248057742	9.37467301624837	10.8014322916596	10.3459556185626
ABRAXAS2	8.08007711385058	7.98229816532727	8.06367746357185	7.71071079341643	7.97913346361217	7.70509491001847	7.90835636990461	8.81537230524159	8.02788530784095	7.90547477677877	8.2748824381957	8.36032798084456	8.35321327259327	8.02043997303545	7.88796841972888	7.89975092709195	7.90547477677877	7.59826110703038	8.01491637215145	7.26433916794323	8.41037711676736	7.97004892305481	7.60026770687393	8.19968173717549	8.11180189767706	7.49760970395673	8.26635814108964	7.6595128575571	8.10271470278601	8.03640502994907	8.2401073572622	8.31442577603061	8.24200003629617	8.14177233916518	7.99399787427054	7.99209093800454	8.31149456923829	8.45816953786519	8.17640442566446	8.05363747233881	7.73907263249724	8.49086680222296	8.29631376686207	7.92734297727335	8.4136109077004	8.40852928512171	8.15379023064977	7.23955178498424	8.16844290690069
ABT1	6.93338008426455	6.90210473893505	6.73392064113186	6.94771328882987	6.99418397327645	6.73027368280797	6.83565218161246	7.21301146421031	6.30410784255513	6.89321223776345	6.89007740402471	6.99385235689678	7.12815613335746	7.12556822135594	6.48111071243736	6.25153873229403	7.16296224927852	6.68534648239347	6.84454070394124	6.92476778373626	7.07298214791079	6.98498635762771	6.3416131776301	6.99089164011688	6.33267441588172	7.35543021286334	7.47776055296012	6.36608754129215	7.11768561991718	6.90117319579026	6.95372403799232	6.63064048938671	6.89878778438937	6.91165862961216	6.85680931497794	6.81758691171185	6.81844007613021	6.78982183299965	6.86206795804352	6.91990604462796	6.78031105717859	7.17431030348909	7.18409013398553	6.65138615167264	6.83053071115914	6.9987355242299	6.70696442613321	7.36576908842719	6.56339380258864
ABTB1	12.6260435633244	13.0256771270784	12.6137129235933	13.2592652055847	12.6086923646055	12.8626049821469	13.0012029243357	11.6586309070452	12.6551904444609	12.4065027695181	11.2730647473693	12.1024148050588	12.051695045992	12.3608899001315	13.0586830207871	12.6807309902035	12.2178479661678	12.6020447918412	12.5786938047945	13.5577743663948	11.9676524930236	12.5898449167673	12.7958566399074	12.4441094476932	12.2741898623959	12.1676028376138	12.1907674961939	12.5402886854955	12.3124636998443	12.4997965367592	11.9115826673536	11.0439743673361	11.5579563026118	12.1377212762651	11.8361953493837	11.929149476098	11.4907959405958	11.6902317013108	12.4390716039691	12.2089394419708	11.8987552211155	10.9138621888212	12.022424637399	11.929149476098	11.990756853503	11.2461038874377	12.5898449167673	11.8820296562154	12.4936593179497
ABTB2	7.03324652295296	7.17827274169359	7.17186345946073	7.00513348228252	7.32435654682341	7.19883510759337	7.11737990467714	7.30967040945561	7.21044587643869	7.08461190356776	6.97672283341734	6.94489825984286	7.21044587643869	7.02661033287485	7.17857815424047	7.15200057949676	6.99227510534805	6.84934221797907	6.94046825694212	7.01585661003182	7.25084079752366	6.96325041831989	6.96539430853439	7.17728545845296	7.62212738142206	6.03939113885726	6.92512629300591	7.60822728590439	6.64510078403371	7.40351641471456	6.89043220915194	7.10910670269812	7.06191571734686	7.06513312051179	7.10532305350225	6.92183632043051	6.94619349240207	7.12845763729039	7.03803057043326	7.03836163723956	6.88107066841528	7.2315154952955	7.00301291215612	7.15443356694486	7.40192261187035	7.01817252303041	7.13005327482405	6.41000598192479	7.20473780368114
ACAA1	11.1568147494931	10.9772723447762	11.0929543824272	11.0688667999467	10.5314878487519	10.8643724125752	10.8616356431536	10.5575008980669	11.1332548608528	11.2858334761143	10.4623746442256	11.2930048838062	10.2085924993234	10.3448947028865	10.9772723447762	11.2858334761143	10.6798652749237	11.121383384408	10.6113206618848	10.7786813106657	10.8983144828959	11.1348340577523	10.8820464360477	10.8042915061742	11.1025095721663	10.7574829507865	10.7006777326418	10.6228399696497	10.5260231353254	10.706763518831	10.8950159340428	10.6311866548855	10.8616356431536	10.8890803406564	10.4986888714001	10.6244468277844	10.508239241439	10.7476913178532	10.5733706096892	10.5758743055207	10.6041064992021	10.3710719710693	10.5772030304633	10.5657842317665	10.324062660863	10.4699147413281	10.8659098459867	10.5823653927705	9.16610677792294
ACAA2	8.11505128797582	8.09524629772265	8.30334630548199	8.12855400309393	8.38418224060748	8.41738400451035	8.48224796105694	8.16533685054477	8.32153189708381	8.58799977761466	8.64622624772467	8.90388988932748	8.94944988786913	8.85507531941508	7.7001953652127	8.56760731720415	8.50225392388215	8.42519483891301	8.77840251584294	8.4215283704914	8.65092829644558	8.37016123840985	8.36242951777995	8.56421264792139	7.97800109964527	8.65593575134553	8.70480233555974	8.03514443035029	8.07711828838782	8.89567645794941	8.61032375168219	8.99298825089885	8.98413729798882	8.60013571695151	8.81483878333133	8.91915466040011	8.70480233555974	8.66541994215636	8.68397607251491	8.84816026850183	8.73181006235858	9.03001847512756	8.63683345506265	8.78668001845845	8.43407409392925	8.38260570998599	8.81947303899262	8.62288193417314	8.30135607261479
ACACA	7.09140484090449	7.31870062481916	6.94489825984286	7.03059015690678	7.15060374261976	7.16228949806205	7.10273519395632	7.21193361641925	7.30050700401987	7.153707118106	7.526137211316	7.21481085445423	7.20568387856069	7.23698291036648	7.04553157773714	6.99120656894937	7.16199476482171	6.98464085099715	7.07474322731798	7.03560873153187	7.19662227813121	7.01937902839548	7.07045379668035	7.19181245514943	6.94046825694212	7.24880796098272	7.31272783128087	7.35039910535208	7.44420025507671	7.24277123898569	7.31938957995294	7.15200057949676	7.21539811319349	7.11351435172992	7.12061317044302	7.13797789816995	7.41350114781246	7.27512555346059	7.16846664275378	7.26887664093614	7.15594677477154	7.37478112527953	7.19883510759337	7.1809726643733	7.30677450707551	7.16396505373448	7.41860601256401	6.92361277304817	6.77337031482045
ACACB	7.69937727001857	7.55812368200367	7.80188126609312	8.01274571875387	7.62005037296939	7.57485609345727	7.54020787400434	8.12655446522532	7.77746576893646	7.56501147269303	8.25014250658747	6.91548053794016	7.4892359425883	8.38628259074771	7.08847937249131	7.00657475362258	7.7535865506499	7.60195586123936	8.05483138617041	8.09726148860637	7.41945831533444	7.63515221448772	7.31976826323385	7.82685364669751	7.19662227813121	7.13198256804208	8.16955096159679	8.4136109077004	7.90662207357917	8.26308508894469	7.96139146814144	7.70055701516802	7.5804917083429	7.87507815848648	7.22387544906557	7.68269989417484	8.11322545150614	8.37351330698337	7.48660603913915	7.65238756867512	7.28813705429713	8.07787475591424	7.81891089165588	7.82618022189897	7.94962267882013	7.76613820428095	8.63683345506265	7.20828566122982	6.88922257753979
ACAD10	7.67354893263616	7.73218990977719	7.67396060058006	7.70055701516802	7.66672559454739	7.41945831533444	7.80284192548842	7.59327842308356	7.09381763693957	8.002630949377	7.92876592828276	7.90195506251275	7.60590382899845	8.03242394275357	6.83751216062949	7.95371602621303	7.45317781631262	7.65748524154418	7.26093012346874	8.21632794164224	7.76157306711219	7.34316537755247	7.50985754851622	7.62989006076443	7.27033779369726	7.73743420954074	7.47293426900204	7.75391951582992	8.08007711385058	7.58922538843008	7.4188806229436	7.27901684149734	7.61001029464765	7.53779377270112	7.77976170723482	7.59930883886653	7.35948318138393	7.68317983657353	7.22820397399375	7.48385608260351	6.99257712786256	7.56906278176103	7.42532171757738	7.11240443513891	7.47563633550202	7.60339654906487	7.79338306460358	7.77362332404526	7.77479739684229
ACAD11	6.70085987694085	6.82002102346092	6.72563961006727	6.59928052842425	6.76364530301763	6.36639039937395	6.58038891668969	7.03803057043326	6.61694599677834	6.50868265148393	7.00883159549048	6.65052485384866	6.84178160547367	7.02437634443707	6.5554031413759	5.98787022166877	7.04666054984312	6.98734114192306	6.34283332096946	6.39770969661526	6.63064048938671	7.02536093002415	6.85595774778202	6.83307215704862	7.29947400899858	7.98496512686162	7.19914386312684	5.57712755373269	7.01141519041489	7.17969217449351	6.88138567804227	7.00953508097871	6.99619356339112	6.91125733771109	6.49258105774799	6.90022225113967	7.13736095521282	7.16768689534984	6.73685872964557	6.84230361641922	6.97026125581605	7.16199476482171	7.23698291036648	6.58480393264325	7.21193361641925	7.35848588439034	6.51212001907779	6.68245104636297	5.40460757307369
ACAD8	6.92409370717691	6.86900049954283	6.8907735087373	6.93494155094012	7.02949204896394	7.04335060551601	7.07692093389384	6.98181207073564	6.86766470069076	7.00788208474058	6.7993489717899	6.87272140521314	7.10475707668181	6.94901248899486	6.67656481269614	7.26194458730591	6.96263857935857	6.91990604462796	6.86447545796086	6.83591233457413	6.86681508047867	7.07082084549028	6.8552148802412	7.06351242938229	6.69727170031343	6.79104118502305	7.12684112824051	7.09872179875846	7.60233832328636	7.46491877103124	6.74837360437661	7.01622505386513	6.88647224581551	6.77972887049372	6.91657704335033	7.02571193813525	7.00239984527507	7.01497734591613	6.98017548594772	7.01971875085512	7.15727916889067	6.98270926776707	7.09992841910175	6.89321223776345	7.02883992431992	7.04987385122616	6.83419583140106	6.14206449819117	6.69822287583578
ACAD9	9.12087267881782	8.89381711468532	8.86788116820848	8.46406723776125	8.86205599203115	8.43204467900883	8.67329980182486	8.87169257863784	8.99582386031941	8.89618938502605	9.0770773731533	8.92318774337381	8.85378279440044	8.87118198467086	9.41939555245253	8.9908125364526	8.89618938502605	8.88695260149638	8.96397576222119	8.85056399122766	9.02248524160472	8.72752110003251	9.14615789268421	8.86636335612337	9.29210830899369	8.60420605111836	8.76399001991714	8.61721414252061	10.0990059697079	8.78614679440887	9.2369918322219	9.17389168048531	9.23577670348578	9.05670365704628	9.50170104799611	8.91831423619771	9.45709626508053	9.35387380694169	8.72034326276666	8.75467881593508	9.02504531552065	8.7584904723956	9.17485031880267	8.92983706427327	8.84144362258228	9.01904176649217	9.29075689260206	8.70227879273406	8.85333277992674
ACADL	4.84369385959545	4.71456859062097	4.50786593845878	4.75394052617234	4.74776203187403	4.62903381667441	4.65671259522155	4.64193600924532	4.60371710704002	4.80229244719472	4.49528697332053	4.79940943537771	4.94577139438942	4.68391493560363	4.96600711975563	4.43984914447622	4.94460689317089	4.14951903210451	4.56130675559566	4.61177068156808	4.61245727303582	4.91008948462206	4.91815549250478	4.41517390988171	4.79940943537771	4.86607819545427	4.59762134441619	4.55448657921348	4.60572210282862	4.62398197297748	4.76675508759038	4.69611653919061	4.55045584565222	4.57875584166279	4.71151718459093	4.79016206352658	4.80479980982534	4.69245916164038	4.51311910699157	4.71571672019774	4.67900178791872	4.78584047845525	4.80713558532674	4.89783664082746	4.6198030090433	4.55934522654685	4.73928015944531	5.57824908017087	4.80738020765522
ACADM	7.8930482175666	7.93038316867073	7.89164324529876	7.76935671678067	7.96286305055355	7.89675936675958	7.75391951582992	8.55037015858226	7.82345866131148	7.87240516087962	8.44304368176657	8.14649750065518	8.56157310074081	8.5094998205876	7.31843204492428	8.10271470278601	7.94102851779908	8.0253387823032	7.96600388184057	7.35105806371632	8.31614843992017	7.97176508158971	7.48884231460587	8.19665378980855	8.514281497496	8.13655931374101	7.73345924037507	7.93696875221661	7.78820581619627	8.01522303858073	8.04540649132506	7.93522184156549	8.1353569731707	8.04968564441775	8.52333695775036	8.43574921329236	8.17481526951591	8.35675707366732	8.3754943012679	8.27062532009655	8.35321327259327	8.63024461243601	8.10070108690831	8.002630949377	8.26635814108964	8.97111093489078	7.09965317819881	8.13914404726768	7.76613820428095
ACADS	7.02001623171655	7.1347774238602	7.05296767510638	7.00852702766872	7.04553157773714	6.89535121718631	7.00272558072126	7.0132925184477	7.65660697424257	7.00182078027275	7.2984394715191	6.6879178827834	7.21875562218271	7.44613882393396	7.23405519396872	6.97419555422679	6.98639528063341	6.79069206443688	7.29482077325538	7.19818030418601	6.74895339180378	6.60757952195329	7.29382711715316	7.08423598510431	5.41721306934047	5.4054720192005	7.61043745899784	7.28529828655367	7.18782351235548	7.49982346235675	7.02255958038732	7.19943905809926	7.17827274169359	7.06612934214274	7.13983500615331	7.17005654527122	7.06156657519919	7.06948030234723	7.11320949351651	7.0446055919386	6.90048662090744	7.05083382397553	6.88727187784535	7.40351641471456	7.14454353420151	6.51654908609972	7.56394695222151	7.44791823764766	7.70782004860216
ACADSB	7.20828566122982	7.14616136287439	7.19443191499957	7.18533711185427	7.08340576703792	7.03560873153187	7.14983362234304	7.28000293352094	7.18205859940556	7.24711902334798	7.3551302861531	7.10308478500542	7.1347774238602	7.31905754573553	7.02883992431992	7.13418047293949	7.20142411969569	7.21806711187216	7.35321262913811	7.10936936546042	7.09044806109122	7.23670297390545	7.20858148152119	7.21806711187216	6.95186489049501	7.47599537270908	7.77806277640548	7.03990186797146	7.15405665666495	6.97387952270856	7.10532305350225	7.2315154952955	7.19354350662269	7.31938957995294	7.29215602861502	7.18167379860549	7.12525553220616	7.18069716966825	7.12487653506037	7.24741593743481	7.10805552828888	7.23955178498424	7.07573785003142	7.08750264623672	7.25653622297234	7.22916211877273	7.04892229464903	7.45791952295999	6.80652665314065
ACADVL	11.2438401136564	10.8531469911422	10.6397895495551	10.7190742681249	10.5366911385113	10.6244468277844	11.0533046292654	10.6674182597952	11.0229128552025	11.2143584121104	11.4764110618299	10.9414334876127	11.1115596078013	10.9017891647953	11.0851948148486	10.9876459768055	10.8673562627962	10.9496655692237	10.8999245361421	10.9496655692237	11.1874924303702	10.5733706096892	10.5530508869616	10.946739929899	10.8429943059663	11.2670403162948	11.2616979026305	10.8118265763396	11.4907959405958	11.3808470204176	11.3264603896868	11.1196654588191	11.3469387692094	11.2574576381988	11.0950459036116	11.0810688176454	11.2227720078361	11.5296374136642	10.7770010703702	10.8735353031631	10.8659098459867	11.0116159995654	11.2598532528395	11.049768332951	10.9257975796512	10.8494721844511	11.4934863474344	10.7054096098001	11.1776177633757
ACAN	6.44620137519212	6.45195623917033	6.4942649900727	6.3970432327537	6.42171481283556	6.43194805124841	6.4450972182954	6.42034215224235	6.83332925592113	6.43108565895457	6.37386454046023	6.22189286944155	6.31805168900352	6.27429914583355	6.57815276758679	6.41842394089107	6.48613478301235	6.46932052869643	6.32622156900165	6.4141556093276	6.33467127313081	6.31493673977391	6.62687248511732	6.45789431580867	6.12862092872444	6.11181044343586	6.12137087481549	6.93524576759355	6.73362389760064	6.5741263180115	6.49180360264166	6.46848139815882	6.47833314087178	6.4503059034137	6.4839108967266	6.33413402484899	6.38357301330171	6.3583897337801	6.45789431580867	6.42222820008187	6.35989235692506	6.52632638393362	6.45730817351669	6.54570461795041	6.45730817351669	6.32650486491135	6.80058290658939	5.9799256210097	6.68245104636297
ACAP1	10.1789743534174	10.0909233587863	10.2698765732113	10.0403437574627	9.7853115689973	9.82647449962839	10.2644642331	9.85130881638087	9.17279336049474	10.1383856230419	10.296702613776	9.88604462904662	9.57704374187809	10.1118767078098	10.3045090834619	9.87980206555777	9.96077190652073	9.75980262290907	9.29569907689615	10.9640832302111	9.3922098154769	9.80951807735432	9.73618529489404	9.73917786612961	9.54094205219354	9.51379938107903	10.5604394302086	10.408919328072	10.5106639310827	10.2525155843943	9.89598951630324	9.52508003323548	9.68761628660214	9.75890329136289	10.0654570084359	9.73465717463101	9.7503667788784	9.60827095986496	9.56210146390353	9.67280830161424	9.42674255113119	9.57571086362795	10.2330825259965	9.19278653813485	9.89187083355307	9.88081005674855	10.2138401489907	9.78459901997124	10.0547795345721
ACAP2	9.43828339527777	9.5480754170114	9.36890227559471	9.45709626508053	9.47848214823906	9.50220869154007	9.21109390639051	9.5092124317439	9.00981396987805	8.96244503805474	8.51735076551017	9.29137568392489	9.51638176615141	8.8343455239717	9.21680773245371	9.87271036453039	8.96201135655361	9.50853256246938	9.24257627702007	9.19046494764725	9.61247300699234	9.32082951952904	9.20925402601268	9.4227045623848	9.01966981433876	8.79791831156836	9.40045599075926	9.23247731460994	9.23759180948916	9.17747598950496	8.75031307492043	8.51341279862653	8.83479442161164	9.03317510175198	8.78720328575884	9.00495350992077	8.84353267921927	8.96086692159363	9.18542837705112	9.21413488208672	8.97558709136745	8.71066440960676	8.55792776917565	8.71066440960676	9.53621944554809	9.00593706174858	7.91139407863568	8.51942854080569	8.86164098633151
ACAP3	8.50114909275415	8.47353374069685	8.45258838998689	8.24118422708164	8.48142311431961	8.54593366032062	8.5532935817928	8.63059697291134	8.08543842595979	8.49244630053964	8.51826008763415	8.27141151936597	8.53848598821948	8.42029698699711	8.06779281156097	8.48996697784831	8.37892766807515	8.54426565850809	8.41317493218997	9.18542837705112	8.47780743943847	8.4619137746039	8.40422100019044	8.55792776917565	8.33137479388524	8.96772088713443	7.93809602050473	8.2287194787092	8.65965028395861	8.12655446522532	8.52236855994838	8.39627747063123	8.59808931226151	8.54426565850809	8.40956851979235	8.34425963358449	8.45816953786519	8.31827576122166	8.67543876851531	8.54381267708996	8.12054308227095	8.60781333990745	8.55417898552754	8.73351430771788	8.29372019528444	8.52840616024172	8.50225392388215	8.88407833066954	8.87118198467086
ACAT1	8.51698488424252	8.47072310717322	8.77798493309287	7.94140125285422	8.43843542119311	8.18129868746926	8.36547394002144	9.21794363171214	8.67283615895636	8.61898124574944	9.01558698315205	8.87915633767529	9.00208698421648	9.0925572595891	8.02008328651303	8.4136109077004	8.54637298590808	8.50154797132011	8.38968290775096	8.17131298260192	8.9882499471638	8.53476613874616	8.08126344646451	8.50225392388215	8.36163410069258	8.22121351863971	9.29512167093859	8.79983879451259	8.83327852032545	9.04344806023805	8.92190674649644	9.02806610455311	9.13958221247998	8.97307661093557	9.0360266220942	8.88102641185956	9.02643134141861	9.01033803551777	8.75422795810094	8.9023756563853	8.84538349200046	9.25234036980453	8.83940179849061	9.01966981433876	8.89201152216576	9.34138362021377	8.38628259074771	8.76348070683176	8.52927853531068
ACAT2	8.65593575134553	8.50814136421633	8.54822637737605	8.37378408159509	8.6868059938068	8.48593320302618	8.39966335414408	8.72791038355247	8.57088260986623	8.62165169889597	8.82599145683958	8.73351430771788	8.71398279003101	8.70273433963998	8.55603037352073	8.67679240806318	8.69571415124204	8.47281332355935	8.74434700317746	8.6453953126403	8.58396402824878	8.74698850203458	8.61721414252061	8.64997508391709	8.47477410704175	8.5805389534208	8.79937223957077	8.75274228398756	8.64902899569923	8.60676441010558	8.79403781006126	8.90339844744091	8.86908983797896	8.78532089525189	8.78532089525189	8.82188393817153	9.09966529972089	8.8815356916024	8.86114445716224	8.87562010356142	8.77325115290222	8.79666028253958	8.76778290741069	8.94903871319526	8.91965585069095	8.95858030119361	8.79666028253958	9.0807539518617	8.64583977608657
ACBD3	8.20379176724061	8.13986205673686	8.35584914776191	8.20616924219478	8.09213912238087	8.23859753289162	8.32676576016153	9.08905536117023	7.88296476524563	7.78761357499282	7.82311795000909	8.53987668236229	8.67504523830687	8.12777391474092	8.06948159682696	8.12655446522532	8.20577074675819	7.96600388184057	8.2786421184558	7.55644207809742	8.49325921827599	8.39585037474859	8.0524546348855	8.41738400451035	7.77676401682474	6.63537591899685	8.50855302012573	8.24311727592488	8.30831979089153	8.33255632066083	8.20053854769306	7.89200062529755	8.15528221346892	8.06745338007988	8.28145207760035	8.16533685054477	8.07874695028413	8.28707821303781	8.34941829927737	8.41738400451035	8.23241412845099	8.48182860052589	8.29490101469201	8.01237502163663	8.44402412950355	8.76931707539526	7.13906605818795	9.05011913332027	8.53271770318091
ACBD4	7.30473130483767	7.11579297232361	7.25879434390893	7.30805667632713	7.19443191499957	7.16199476482171	7.17918160944597	7.24544379786815	6.96813442736784	7.22294539388907	7.12413210004526	7.25501999153954	7.19001842569473	7.18973249678378	7.20318049737999	6.9144791694029	7.31686764646304	7.14876175290668	7.31561914674823	7.27114075926309	7.0449486368779	7.19240014929886	7.11951092156285	7.23568129009347	6.08971381493969	6.30086392460326	8.29668614295042	8.44868438276925	8.50855302012573	7.87656522485276	7.15536230950978	7.02188477238117	7.00564878130441	7.22721560413374	7.2157785171308	7.24578532939444	6.95213681341932	7.09207808073636	7.16296224927852	7.20984845848412	6.98204662384393	7.29876107881073	7.08201477064492	6.99257712786256	7.29319410405305	7.2257897775025	7.29774927619379	6.98639528063341	6.97957878508633
ACBD5	6.68839975033176	6.5520149509866	6.6434045593451	6.66504735879641	6.65196795109852	6.80825779523874	6.73084992771808	6.61334499089876	6.62000361205884	6.63702018313439	6.85544618556717	6.72107347697077	6.62178370544007	6.69931027419287	6.67500887896274	6.70488867104737	6.65831095085763	6.64365776264049	6.66194601979207	6.8222372406344	6.73776759793753	6.50655745642078	6.52687069247603	6.71935361357788	6.12258442789882	5.5999729777169	6.87795760413366	7.53381879861006	7.0952880600958	7.07181505958298	6.54795511999343	6.41088520331086	6.54625207138263	6.46343968900055	6.69001365992009	6.68715289604452	6.73685872964557	6.59928052842425	6.82189344842979	6.89851059427015	6.84380220925735	6.64365776264049	6.55481834527322	6.74218214132682	6.44261299968655	6.66957680873623	6.645448949753	6.18161342664164	6.59318345180464
ACBD6	8.67378895244723	8.35369675298927	8.71983472878071	8.31410003393778	8.37823894375497	8.27642991149357	8.32820740256513	8.61357452824156	8.47780743943847	8.42897102470942	8.65457157976842	8.43743442315944	8.66725436740063	8.56586227729423	8.61766967395984	8.27283172244436	8.7368152747553	8.85702313665292	8.47509733429393	8.47029982922223	8.46154662023816	8.42067423983658	7.98622839439201	8.45168926766881	8.39743965626572	9.30801354575511	8.6449664928693	8.72195381308579	9.45709626508053	8.51571239947457	8.69423879667162	8.91831423619771	8.6354908340729	8.64849866901302	8.68397607251491	8.49086680222296	8.60274851195158	8.59808931226151	8.50360449302434	8.56116493139821	8.32899533200343	8.80488438331003	8.89567645794941	8.43793841434092	8.41120888609267	8.55466303131079	9.08454155347677	8.45330750820743	8.41190761272272
ACBD7	7.26035186346976	7.13540696299707	7.24843985828888	7.2325447041391	7.16708017591602	7.32831164301961	7.26194458730591	7.15790540551287	7.33132625646625	7.06880929189123	7.10593858039654	7.25569130513055	7.10774040858161	7.23222306493024	7.16462691486114	7.35289274891164	7.30769755973462	7.26132746130247	7.27605042812665	7.19530759961753	7.1366749019897	7.15405665666495	7.21611690038895	7.22820397399375	7.37801403130025	8.40586069107604	6.29886585085307	6.97703446986389	7.77778126433411	6.13897656767064	7.15110927900136	7.12280464155693	7.02626761150465	7.15888068841333	7.15629219448434	7.12684112824051	7.153707118106	7.13945689020469	7.23379762974294	7.21226390791205	7.09872179875846	7.2494214501578	7.06375752933395	7.10475707668181	7.15297882142739	7.1828727859292	7.22647860418691	8.11637913478982	9.06376944345281
ACD	9.27116858157045	9.38686759013177	9.35853604628566	9.28707467487151	9.04344806023805	9.29686877074926	9.28524995355067	9.11668045375885	9.3171108750063	9.2895583156302	9.57447420383942	8.95895085699342	9.26125799907842	9.4816160088924	9.05410407617915	8.95940006224622	9.25300661121308	9.13561320483234	9.52762031555586	9.8743392303392	9.36706102178124	8.86065961292678	9.0807539518617	9.25300661121308	9.17810908060447	9.77374138504966	8.95251975833453	9.35716733281582	9.11339662608653	8.97159275097559	9.37322918337094	9.35915674417986	9.45821503827259	9.3220626355356	9.22483660748764	9.24388070105084	9.31781979457766	9.38153701035523	9.10617677576342	9.14967703637558	9.14311400937255	9.04248398845693	9.52902845524255	9.33548737124628	9.13500842479932	9.01618596155915	9.74566196647682	9.03057688874314	9.38932003325814
ACE	5.4273791790926	5.38895002854096	5.50908490314996	5.41721306934047	5.48498971292137	5.55926864277666	5.58635909107325	5.51726112500612	5.4169190178867	5.45901356521679	5.39608489623271	5.50608114265966	5.53288956215649	5.51841996528963	5.43559851849735	5.41131097041644	5.57073678616969	5.58667825932396	5.51230895563325	5.50420491202284	5.42190818566498	5.43396724942455	5.62384388408656	5.56751718239496	5.57770491842681	5.78070962475796	5.1955815292134	5.68927960564317	5.53834377738213	5.43597223179705	5.33792113268442	5.44811682952844	5.44744843991923	5.46823122895134	5.38796662430044	5.50159145495514	5.55742156443773	5.41817014314802	5.53926901342051	5.52473079361655	5.29648358932861	5.46159104778698	5.45040086824519	5.48684975963411	5.42677787163679	5.46047545803843	5.41817014314802	5.54436151942671	5.97416582875221
ACE2	5.17366704557322	5.32217617572967	5.04818650423683	5.19524093634662	5.18951905714909	5.28238716638078	5.23382788573387	5.1289635882343	5.27215789833596	5.25021679180999	4.98697571424044	5.14280179040401	5.36294155428678	5.10126905182401	5.17964529464615	5.11081463346658	4.85535791559757	5.27913789987358	5.38394156865275	5.03037924908018	5.23910322884323	5.35417414625228	5.29258184157774	5.35469366394884	5.08181152192804	4.79401268072422	5.11115026906346	5.65805930680579	5.22610578536497	5.6443432025564	5.31250779040212	5.24864576225267	5.21230100834725	5.24671547446165	5.17302655321264	5.15174180866317	5.20950852749183	5.09488821237696	5.32008078397113	5.18505635491441	5.40089816847192	5.25568914466762	5.19393698250873	5.46509594544685	4.91222241872584	5.20885650282327	5.28370888692676	5.7712485224634	4.73728291448442
ACER1	6.51437902046159	6.51296084335928	6.65858871459262	6.58239665547221	6.48328101739975	6.51099267851762	6.53059218568154	6.52487268145362	6.56179462501765	6.45759378924884	6.62303093621796	6.43732642731515	6.42829798590117	6.53883017579328	6.54741619895703	6.79428531526038	6.56995150064491	6.56179462501765	6.43980372955998	6.51755647243595	6.47901564333389	6.58336369352092	6.68297845209448	6.47773674657001	7.43370616015666	7.71131923358132	5.05851215795716	6.28234996543336	6.64612374045957	6.15694786229261	6.53258155428579	6.50387966015875	6.52906485480671	6.55766168012661	6.48484244330936	6.49116002906237	6.52265253303168	6.32474265497971	6.41807148891722	6.54090908288854	6.56912533468968	6.3443487195398	6.58156703856391	6.4479790524684	6.59985263375422	6.41640901851148	6.36676235053768	6.5150268960651	6.16157693100255
ACER2	6.55515390132734	6.46149456620028	6.42367459092063	6.52035144359254	6.37752701918935	6.39770969661526	6.41750877341546	6.36436881714795	6.51383071506292	6.45637392700892	6.52687069247603	6.56546444454763	6.34669101689148	6.31903042859522	6.54090908288854	6.48294606513434	6.67211545348464	6.5141027196097	6.4625522326359	6.42282022577716	6.28030077045845	6.35652517848124	6.36262726635318	6.23251330571228	6.70173687167744	6.92476778373626	5.6479487418995	6.56743380192385	6.49116002906237	6.0280487544755	6.43820596306576	6.37691362359408	6.38225317984865	6.59507134843091	6.44098729572599	6.42367459092063	6.45422693463419	6.30612406473754	6.48725656507206	6.45759378924884	6.4479790524684	6.31043412529694	6.64579244926551	6.48052173855936	6.71968840988034	6.44158371539663	6.41776404381342	6.08098085894295	6.47466657175502
ACER3	8.10070108690831	7.82725392171489	7.49497215578258	7.12595995043033	7.33291424469269	7.47987949888484	7.64347532675734	8.04439770487149	8.58264530084498	7.96107493548096	7.43699021202629	8.74282448854327	7.39624368927478	7.03836163723956	8.64622624772467	7.9886437305852	7.38859815926267	7.11120443426797	7.00325070694418	6.75753744027404	7.97513458130611	7.75239442766427	7.25910453353756	7.3924965535273	7.25569130513055	7.19001842569473	7.51980130543386	7.68686494282879	7.04304531475901	8.51826008763415	7.6161675610672	7.57128270353327	7.7697551874131	7.48211140758318	7.47066973744247	7.41013410502172	7.56906278176103	8.05363747233881	7.52537000926594	7.54258575977508	7.2157785171308	7.37198295400274	7.1809726643733	7.4376608379734	7.58339911947003	6.97519102294317	8.03871858649091	7.92407539037797	7.6302667204853
ACHE	6.59753146717717	6.69727170031343	6.74186924195987	6.68591350122942	6.74388221841438	6.68659392005086	6.65446769944804	6.56966618039353	6.87496295129144	6.63648495651505	6.65911866740362	6.65960779308206	6.56431032394371	6.48202712835319	6.98556638104902	6.71644152371477	6.69958091848744	6.74786217972316	6.63457602461943	6.69727170031343	6.64071015884267	6.65633310143941	6.74638626111738	6.60875474404378	6.60016285221764	7.01393418522067	6.25236172191406	7.02289312895021	7.10273519395632	6.31261628295036	6.61632202218534	6.69033588487608	6.67529295920852	6.66843601807868	6.50754672223304	6.60757952195329	6.6090237789684	6.72458542526699	6.68817262195093	6.69204063334198	6.56518543137612	6.54488860574867	6.58600358526412	6.94619349240207	6.70460960483781	6.6060748728906	6.7864729810293	6.70991403295353	6.72536049598245
ACIN1	9.23044616012286	9.25104622145106	9.19101951926312	9.06143722564343	8.98720365516539	9.14796262606649	9.23458328170712	9.66176803324845	8.7589552303801	9.01515310280865	8.79351655793225	8.90095951455745	8.90145804039535	8.76348070683176	9.33789899857103	9.08747050552262	9.7533792085786	9.23525183242613	8.75999131478018	9.03675616438982	8.83653740917146	9.28400926166904	9.14923482142916	9.13381507443644	9.4227045623848	9.72724517409748	8.5374297620485	8.94521087909211	8.98762922257602	8.83940179849061	9.17485031880267	9.04344806023805	9.09018263990257	9.27820485056221	8.94470419476471	8.83222979454206	9.08016374329615	9.12087267881782	9.02897025296863	9.01618596155915	9.18203410264045	8.94668228460265	9.32988144639885	8.80781079804402	9.26030469094372	9.16504057112894	8.97203789224671	8.49806148997767	9.00309175075321
ACKR1	6.07808439730578	6.1268440891622	5.76932089050764	6.37022745427945	6.2817522993543	6.09025767794183	5.97552800938562	5.71295428890822	7.00596670899444	6.24399245753099	6.08037144607576	5.68065803420538	6.18346808492912	6.4942649900727	6.99483765308323	6.61303304040269	5.93898205255345	6.23069866498337	6.33662276797534	6.09292315019701	6.07174553759607	5.78897460154424	6.69544637130788	6.06434135047975	5.9227545666121	6.54033665776259	6.52819421674659	6.70460960483781	6.95589843873214	6.01532275748939	5.71899906358426	6.62303093621796	5.96019815549821	5.97498618640714	6.03848673844274	6.34135901798693	6.21182436620752	6.14691239643726	6.56065605794183	6.40954515546159	6.90613772956369	5.52129998023386	5.30220068783214	6.52265253303168	5.94020149379089	5.20918237429317	6.45299105670241	6.24651596679361	6.2643538807667
ACKR2	6.11346854657995	6.00125185449982	5.96629310879876	6.06687555433022	5.97825147251948	5.99684667857344	5.86931391926536	5.96714464275936	6.18102377841941	6.03148169309562	6.42618834426566	5.50547043590043	6.06857593675499	6.25492811214762	6.73429895739138	6.10328037097396	6.12896345046944	6.15165321164262	5.72297866311468	5.70316475075166	6.04548428311102	5.84459502838669	6.17812953899944	5.96019815549821	7.2924964647681	6.27238882790273	4.82411288843278	5.59245588359768	5.30586480676549	5.45481163133122	6.02477029151667	5.90009222928096	6.0259360742113	6.0682742923398	5.90456955088681	6.11617497242703	5.91713772822195	6.06764807460804	6.02285717147664	5.99563254832885	5.66609352581394	5.96629310879876	6.03967839128839	5.6336495396653	5.71928365955636	5.8890030341707	6.27798945549187	6.06921770714377	5.29043740527962
ACKR3	7.29121416261728	7.18707156533604	7.30050700401987	7.38936995535662	7.44169782112676	7.18595619331358	7.34551990951175	7.72520096446814	6.76764881354676	7.4333442957273	7.66786564723649	7.2924964647681	7.76901735817481	7.84624158803277	6.83958698986611	6.88444700842052	7.81957101943151	7.46526070396586	7.39945325322734	7.14454353420151	7.31029516142217	7.28786837685696	7.41509965147182	7.36817964501243	6.79037915425036	5.95752151642363	6.11865272834611	7.73010071900972	6.37326814504667	6.81068154455792	7.68828874401809	7.29092903305037	7.45352358781376	7.6278019534619	7.51633565359732	7.5157029045221	7.63231525626025	7.53070805388893	7.54925939683282	7.61922904994763	7.83732189700669	7.77256360090586	7.6963109524255	7.40037912401357	7.73496527386883	8.11539927866949	6.85654455332735	8.21679347420603	8.12696116962122
ACKR4	5.45389279372865	5.38110314258699	5.50521172659325	5.50098218142877	5.44710401906676	5.39214097004662	5.4169190178867	5.33930216399932	5.43597223179705	5.3992673348704	5.50575183254983	5.50803703920258	5.40630832903475	5.45741423750978	5.50908490314996	5.59535881566617	5.49154045819146	5.5389790285081	5.43772170062651	5.46476218392691	5.5000390620089	5.4495064134878	5.32723235995457	5.51092335486104	5.08362812041563	4.96018191158512	6.07454303488172	5.8920338978455	5.88459840584289	5.49154045819146	5.55895464843392	5.50159145495514	5.53926901342051	5.51425940269833	5.43871487326125	5.3827526887715	5.43772170062651	5.50128333870981	5.39954954328398	5.4253115567192	5.44414742697495	5.49123003310688	5.45102169408498	5.44481287206909	5.56787710320677	5.39214097004662	5.45868723247594	5.26586243821141	5.41220931344934
ACLY	9.37386627082823	9.09530423601148	9.15137708268884	9.11280737462387	9.23247731460994	9.33898446519874	9.39868695116525	9.76187217110812	9.29818119264553	9.07218008795585	9.37580714104009	9.21053541984545	9.77750581839854	9.40768951839222	9.2451175623993	9.09530423601148	9.02806610455311	8.90794963118907	9.18773705502811	8.50360449302434	9.96864048918214	8.94213968443942	8.77582617406432	9.68185748278572	9.26384411634095	9.37386627082823	9.29027294346703	9.54026944773993	9.50034230246243	9.26125799907842	9.35550615051666	9.5197929748372	9.48911183940918	9.21413488208672	9.29937363581251	9.29512167093859	9.5640916952221	9.490353699196	9.42000841009495	9.51774707419935	9.13328421672267	9.74068973718503	9.42054557626719	9.35550615051666	9.83571735470858	9.73465717463101	9.32142694433859	8.86205599203115	8.98259550045637
ACMSD	5.2283321127508	5.18951905714909	5.22245830495877	5.06694874974204	5.08391119358255	5.13116105768282	5.01451119536723	5.36506114058337	5.32072806301812	4.84566804582135	4.85304902038469	5.08993479976322	4.88375577962179	4.99669871545196	5.16444821472661	5.05025014904492	5.00997554740356	5.36437534962424	5.31802520330083	5.17964529464615	4.93408699137599	5.38895002854096	5.36667055838123	4.95786053734619	5.67703523048148	4.94937494479288	5.03818267261297	4.92079454142427	5.07366124394132	5.02869083459211	5.16606499983062	5.15792548141106	5.06665299605081	5.25692127654565	5.10098922335428	5.17818372440537	5.09868821833053	5.05025014904492	4.92203037833375	4.9243275316313	5.63099658135006	4.94577139438942	4.91432283306493	5.04304033018226	4.9535932903112	4.91008948462206	5.1232895507956	5.40601986713881	5.01782000822947
ACO1	7.72716374507097	7.55466382705862	7.63169507054039	7.38081242883769	7.423253460657	7.46078363071047	7.67130448568243	7.90225760827388	7.60658120958241	7.57294763709127	8.3479782723252	7.34005116811976	7.96911902776514	7.93957191881595	7.47236447222423	7.60339654906487	7.32570327281234	7.2924964647681	7.41571510029991	7.55190514471768	8.2566726338452	7.53143495345099	6.86269639001564	7.83099697179321	6.86016304604389	7.20111868438806	8.03942770883162	6.9283615333119	7.28927481670847	7.7370736272118	7.93074368278545	7.67513005314547	7.75321516539525	7.80553087908496	7.66218977753352	7.65379519212095	7.78174836169201	7.89000365705234	7.62248417689165	7.60270451072036	7.11487788775966	7.95940074555033	7.81809203509069	7.80389439460613	7.61071426846515	7.80484756632417	8.06626054669392	8.07874695028413	7.51074674305899
ACO2	9.18910645786034	9.05353875571955	9.0620089074791	9.15484722841364	9.26767163489511	9.14498881741141	9.21912144916652	8.43486924162724	9.23044616012286	9.33961625946046	9.9872747957058	9.03222226035832	9.46501604040756	9.45535756464003	9.02702675837564	9.27357553053231	8.86251895453224	8.78532089525189	9.34521044682443	9.67497174881459	9.33279236194501	8.85378279440044	8.7788430844884	9.20925402601268	8.86164098633151	8.85836110764909	9.49281968138298	9.22203705611049	9.22655018635857	9.571462409339	9.1389711766915	9.0620089074791	9.08905536117023	9.19046494764725	9.65760642837494	9.38757069406204	9.11817106068233	9.02643134141861	9.37008520459831	9.36779694688637	8.34941829927737	9.34688584635463	9.24685451321253	9.50291614004997	9.17389168048531	9.12657059010853	9.73249859373129	9.13561320483234	9.12903326193882
ACOT1	7.60301486888612	7.67874642141962	7.65984196510943	7.80827100253005	7.82280387535056	7.6875803921782	7.81109684455356	7.7197206716584	7.5557018514671	7.57391508713564	7.93074368278545	7.93626756129161	7.92065452824728	7.8727383416529	7.66024007986869	7.78046575569937	7.6804313298604	7.54711393029024	7.93139297016535	7.95622129475736	7.83904822626344	7.87475712575181	7.84144610956188	7.79242704250824	7.73186189389896	7.93957191881595	7.79904205479802	7.32179656943857	8.0903281189274	7.13540696299707	7.67910371137687	7.88123012318716	7.83797817158164	7.74301405983008	7.90047471449819	7.9250644377641	7.88661386183581	7.77941929695693	7.93763006380847	7.96834061077786	7.65379519212095	8.00979699135531	7.89234649212701	7.86727229427866	7.81248796452972	7.89271101723788	7.80695922160712	8.37244570756229	8.02327726186854
ACOT11	6.78744475507215	6.70221873315199	6.70835815221821	6.68627596199041	6.70042101745096	6.73170855516869	6.77789248608994	6.90331854894386	7.10340124223075	6.68475309258646	6.72161334250271	6.68051198260139	6.69600586548376	6.66758111878454	6.70931405307413	6.75247497322192	6.59613836523735	6.59208403995711	6.76764881354676	6.60555604636753	6.60292863806085	6.73576356067649	6.82125254045723	6.70085987694085	7.88058752781869	8.42897102470942	6.05365396867649	6.38579422032457	6.10534277889083	6.25810489774298	6.72713258200374	6.69177206678743	6.7458125655862	6.76010242560088	6.77337031482045	6.75004127950944	6.74638626111738	6.9192345956003	6.72713258200374	6.73631582155064	6.84255880476135	6.81323025860472	6.789581415005	6.73576356067649	6.79550586228721	6.73196323733237	7.18258446425425	5.83669096472722	6.14583890974402
ACOT12	6.05247804714078	6.01133109013285	5.95141880785316	5.88398344517525	5.84826134315728	5.82546001404892	5.98999892824661	6.14154673901034	5.77479334900798	5.93084347582223	5.9168580388897	6.01072477694032	5.97031370366976	6.13725966325022	5.84948014749984	5.93643528998336	6.043511298785	5.83557936387214	5.87630008353207	6.04768399005681	6.02232857151323	6.00271600970614	6.06407766219865	5.91440790822622	5.68612301664413	4.93690954427798	5.94020149379089	5.85158348267631	6.14713763916393	5.29122293802784	5.96969496491339	6.04145475916046	5.94830974865229	6.02680382635323	5.97031370366976	5.96137672746377	5.99063915377465	6.22472899398785	5.8835226018782	5.89974858332271	5.91469854477507	6.14488389295169	5.93173787807166	6.22096158263408	5.89082835961254	5.96907459991819	5.8242777698686	5.70741896155514	6.47621136805726
ACOT13	9.00347871513661	8.96678211982168	9.17998472928484	9.04750190057241	8.86065961292678	8.91616028260926	8.94061161881524	8.74180676557596	9.26624575331313	9.22425966734706	8.54780994224522	9.56147264469961	8.3716324367516	8.64400502191417	8.68856012575963	9.40383300797953	9.55643891597833	9.34878116439602	8.62469539684045	8.79300425892713	8.69481748136031	9.16774578210548	9.20233964298889	8.41037711676736	9.58616633665968	8.93710971092758	8.40344993798936	8.60188240989318	8.0986293979541	8.48224796105694	9.09530423601148	8.84353267921927	9.08845535670932	8.88498500062851	9.00551113422924	8.84854558538643	8.87816015984444	8.84538349200046	8.81900493865233	8.59850034603329	9.30864702896052	8.47549745926058	9.14072329313965	8.64902899569923	8.55603037352073	9.07487182061566	8.5796563061293	9.10271448421884	9.18773705502811
ACOT4	6.70696442613321	6.54795511999343	6.89912304043211	6.71968840988034	6.9709752795666	6.7031580231051	6.784113190834	6.79550586228721	6.0317756803577	6.48163886657733	6.8206192216234	6.74096506903996	7.17886508250589	7.15405665666495	6.18316682864627	6.10187783541539	7.30272667290741	6.82344784195868	6.69456839393562	6.8531884560104	6.54305504318869	6.69342235704973	6.81032950356182	6.38106135036716	6.09383370995113	6.26280014663359	6.5615529904628	6.08808625538253	6.96958208899642	7.28342549429897	6.82731508537555	7.08556872580441	7.02071170048757	6.81032950356182	6.94398122269848	6.99189197215174	7.0035908737669	6.87496295129144	6.81758691171185	6.84020850504026	7.60026770687393	7.3507161303953	7.0221924960284	7.24673473829905	7.23606291422319	7.21226390791205	7.48211140758318	7.40633590044527	7.09175195625771
ACOT7	7.28562001333491	7.21166999122865	7.21752525388941	7.19662227813121	7.36890394857386	7.28273546102429	7.21875562218271	7.09242550127079	7.41509965147182	7.27962470991558	7.33429979598668	7.20177419983402	7.30437920014093	7.38357443782343	7.51599635199653	7.26568882860671	7.21363138633238	7.21842801209772	7.385852751489	7.34381236543778	7.21777980064948	7.12977719205731	7.13198256804208	7.15727916889067	6.41353505237664	6.55629409206069	7.58486346210966	7.05083382397553	6.93014868814695	7.25238945468822	7.31429315092101	7.40454656900367	7.38220853988118	7.28179874856291	7.32831164301961	7.34919140213009	7.25084079752366	7.27455277342056	7.29520175084772	7.2685720372118	7.36356181911693	7.26568882860671	7.35013659312096	7.5528738336874	7.24308743158962	7.23763884538585	7.53039886382792	7.88296476524563	7.61401999399379
ACOT8	7.94802293717458	7.74398531477933	7.94621048319745	8.0705150825811	8.04369636047231	8.07676758528774	8.14876239783098	7.51215644966583	7.90158758947616	8.07750578428789	7.74811593752523	8.49987963903119	7.48552848660253	7.59327842308356	8.02430201105561	8.14038690895808	7.80996690506802	7.80762458898525	7.86680939840736	8.75999131478018	7.78353660492856	7.89380229832634	8.17096790800966	7.83870917162416	7.58724344875035	7.43054565449024	7.42632006919516	8.05897205193081	7.99209093800454	7.50467790964853	7.7655254744363	7.79470633333107	7.80963417310453	7.82249075729752	8.04621631691089	7.96070797756619	7.78238091862801	7.74887531771231	7.77223627796038	7.77082570316253	7.59724737650957	7.68230816876315	7.94721382721292	7.78792542348185	7.74037533539442	7.56122513853906	8.30683439627892	7.84177361321648	8.18319321804249
ACOT9	9.17168991330539	8.89468208792675	8.96244503805474	8.86908983797896	9.60363914321918	9.10222705403788	8.92788412391714	8.44833036329194	9.10334872125607	9.02806610455311	8.78776534631895	9.43765871993753	8.70559983432843	8.53305517448541	9.25363881070106	9.34878116439602	8.78570931517059	8.79117903253968	8.97000708378904	9.23577670348578	9.304998562761	8.97261627836509	9.09018263990257	8.87457153986287	8.97512306871037	8.99414315498122	8.96086692159363	9.23108071301941	8.63324622260813	9.02450511165228	8.76266321533988	8.93284048552666	8.91915466040011	8.92148478510325	8.71290643815633	8.84445687657408	8.69886440128198	8.76266321533988	8.86714255701832	8.95297415687353	8.65874584795032	8.85916764059239	8.78776534631895	8.85056399122766	8.63241552290211	8.69751129704453	8.95297415687353	8.50477024016992	8.75422795810094
ACOX1	8.89955257837394	8.91475466235885	9.05982319985533	9.26885777445414	8.91137522699552	9.04596519582135	8.72285405278275	8.39931115543393	8.8291265952895	8.53987668236229	8.19250968034195	8.9550220321597	8.63976263297438	8.39702466282789	8.86858688247625	9.3999083202974	8.45481662740068	9.11235233677616	8.98762922257602	9.45905775910146	9.24005128592214	8.73127851179019	8.89429981309022	8.78931716391545	8.97606529950144	8.53431507692388	8.23705538882363	8.78570931517059	6.72999409029901	8.86065961292678	8.57640581572658	8.25014250658747	8.4160958103292	8.62687393545757	8.41521793509429	8.66824724416642	8.44062823185209	8.50615156951757	8.77989741313323	8.61855802669992	8.38418224060748	8.27528325927756	8.49281377343628	8.54071682354759	8.48059046647711	8.51474307037712	8.3877822050747	8.75706123155565	8.953930279501
ACOX2	6.7679502553959	6.35205614034957	6.33030921661631	6.32450253177812	6.20615625660477	6.41322384517585	6.28114234551211	6.30986679844409	7.84209268496622	6.15868694970949	6.22472899398785	7.57261866129875	6.05967172372476	5.88325317576625	6.63594691295705	7.33358804736455	6.14660237559563	6.11555845116576	5.705673621194	6.09053164540366	6.64186041970651	6.33493894601395	5.58933730331625	6.19597611557495	5.72384699871835	5.93057400594943	7.40603763861017	5.97825147251948	5.97159575187211	5.85722008423685	6.20587636671093	6.29732601950982	6.35435359182274	6.15261277517866	6.29457148191659	6.19751709794432	6.34752363015132	6.13187872980536	6.21379277779754	6.26583357564796	6.20460393791343	5.98471341000521	6.02285717147664	6.13166188210441	6.00953432965452	6.0001226947511	6.36325229407979	6.21873709536212	7.09140484090449
ACOX3	7.76646691775706	7.30399400888362	7.72892979167566	7.51436575337538	7.51215644966583	7.33291424469269	7.50805303819937	7.22356006624074	7.56090143011938	7.96750400213418	7.61443965339608	7.41509965147182	7.60128126308562	7.85093594858623	7.49426766383845	7.70411943795115	7.7771147005901	7.24843985828888	7.71545970525647	7.86986484544949	7.63928639652913	7.26819475287569	7.63397799961772	7.64450238756254	6.78086888683114	7.19467046864323	7.75239442766427	7.64095978003292	7.51544064508429	7.57156667287338	7.64412244030401	7.60936201439704	7.55812368200367	7.57622657305973	7.7197206716584	7.47164424337534	7.66495253281139	7.74258121368185	7.4677266881235	7.54416947924943	7.22237405208183	7.4030737045393	7.54571078711249	7.51247560668184	7.48855050077486	7.45756974579925	7.96750400213418	8.01019022969952	7.46839175852841
ACOXL	5.8372856913767	5.8308952744393	5.72082872451986	5.77175373743457	5.5981112256035	5.71000314780055	5.73481955169597	5.68256069609978	5.58544357288251	5.77767247537142	5.68927960564317	5.64279819891132	5.79142474819609	5.80241888849789	5.71000314780055	5.73701709982991	5.63845055165741	5.59599004885586	5.82627295868646	5.76786782906514	5.74616381183536	5.69640148967312	5.80474169466824	5.75892819842505	6.5141027196097	5.43005507905782	5.7456342238764	5.98521671872119	5.98969238921939	5.45798765162267	5.83056946415385	5.78014707538511	5.60614214679609	5.8372856913767	5.66522716532284	5.51622748139523	5.78194676391069	5.76534113568184	5.49321859360683	5.72384699871835	5.62679443987769	5.64044636550624	5.64822170681883	5.75892819842505	5.8012548283379	5.89290955513432	5.73197312888586	5.01754813286984	5.93643528998336
ACP1	7.97133824215432	7.99130553301069	8.00329561552443	8.06295623604168	8.16721605491868	8.22416089092635	7.92477727530851	7.99916781979661	9.01515310280865	8.24932972975227	8.58345292979868	8.04250444554858	8.02463072478397	8.27408547435637	7.97477635321997	7.94721382721292	8.35675707366732	8.38503775340451	8.40884242484976	7.44721813143977	8.07750578428789	8.2204950538366	8.13020064609392	8.10377201975852	8.1511605136321	8.72245100216068	8.28707821303781	8.02463072478397	8.30877004348785	8.09798388306524	8.41780359961409	8.69378804646959	8.48096393747647	8.24888957747218	8.43327324938179	8.55792776917565	8.66779894819699	8.49584279628125	8.54116878937569	8.45168926766881	9.4977702796968	8.67429467537194	8.02043997303545	9.47270724784643	8.10626677941532	8.69123527613594	7.66284228202362	8.18795726675083	8.09260761710003
ACP2	6.91577747284362	6.87710106938508	6.82033317375388	6.70662360889771	6.98432690866278	6.61810662211145	6.93041736231251	6.60073000709098	7.27962470991558	6.93581223407981	7.20007570931412	7.54123182254705	6.96390285920986	6.8994010195342	6.5600826424056	6.66732217109565	6.89383082801546	6.49022758660055	7.08594810348342	6.72771284053968	7.06853151714261	6.47653996239479	6.69822287583578	7.15920675459067	5.9375615685622	6.51099267851762	6.81323025860472	7.15920675459067	6.53639997430802	6.76010242560088	6.9978171738397	6.84418893252051	7.03740773351429	7.00692358658422	6.974550523918	6.90184620181754	6.79718733013414	6.81509061234779	6.81323025860472	6.77292200488581	6.2930697567712	6.95283197111223	6.97387952270856	7.01786982699045	6.60135217172125	6.54033665776259	7.53284287617719	6.67272912261977	7.17005654527122
ACP4	6.94965380918951	6.84056820583556	6.84056820583556	7.15110927900136	7.07181505958298	7.02348078711133	6.95313755667057	6.59415843530986	7.67230068178431	7.02160102305149	6.94901248899486	6.53527658848712	6.65769741228587	6.69544637130788	7.57693730834127	7.28893076406773	6.86384635903845	7.05581936738729	7.36213313206874	6.98639528063341	6.62303093621796	6.88079975515849	7.12190171234391	6.8740495050781	7.038615290549	7.59464910726427	6.4587663261141	6.94679562863931	6.95244029922852	6.53059218568154	6.94771328882987	7.11579297232361	6.87677014729087	6.8907735087373	7.02536093002415	6.974550523918	6.9292855767139	6.71350115438498	6.9978171738397	7.08049972600762	7.29718152061605	6.51628246552811	6.84634839460875	7.34242514755889	6.86508911893595	6.60246685831594	7.17611290307217	6.49116002906237	6.73218802730134
ACP5	9.23577670348578	9.14796262606649	9.40104878586123	9.19848156306449	9.10271448421884	9.34813292735479	9.142528649475	9.02643134141861	9.16774578210548	9.68543638182598	9.28580598674415	9.47270724784643	9.21109390639051	9.55946865666574	9.93940777773799	10.2599145610335	8.80172121177299	9.66604598138721	9.250419852309	8.88855635827428	8.96725686600083	9.32142694433859	8.2760112324903	9.24005128592214	9.21577020232883	9.43129352895876	8.67429467537194	8.9151644842531	9.19706730504181	9.05301022253272	9.45275385667535	9.68320283408624	9.39275983057056	9.60753919600519	9.69255105537704	9.15802125376906	9.34384369518024	9.22369711634463	9.40383300797953	9.48656808543211	10.0124571678258	9.18910645786034	8.90388988932748	10.2341947045543	8.53094314456895	8.92788412391714	10.1089694846643	9.40633581617868	9.88844844722133
ACP6	7.48592176191405	7.14674261158573	7.49793271583705	7.33710271092954	6.83689343408181	6.77885727205953	6.95985834190094	6.59478497398465	6.54596983220864	6.57656764347595	6.54090908288854	6.97766483261208	6.52754878286043	6.611815120051	7.11982975150839	6.83689343408181	6.74754799605662	6.66690825859918	7.03302212157783	7.284674564299	6.74037609984807	7.59560489396522	7.22551342260998	6.75304078273642	5.6368979485962	7.82781617246372	7.36123310543934	6.01587126977017	7.16326863583655	7.09381763693957	6.67895022841211	6.4606135514379	6.55954066957091	6.70696442613321	6.52183789310497	6.50890839585888	6.53639997430802	6.6738116139626	6.44134245199865	6.49338652664262	6.46173625259346	6.87524395842145	6.90561923583595	6.32817721396495	6.88388662768966	6.64731485744803	7.0463648531548	6.6236298383574	6.98896080324418
ACPP	7.56978672518359	7.74561256209654	7.79373705203306	7.32470940453905	7.10691132216231	7.96716637439504	7.60087139942896	8.43574921329236	8.11180189767706	7.47820716438967	6.58125321279477	8.02651976756981	7.46839175852841	7.25046429782428	6.55600681227143	8.04478848464308	7.31905754573553	7.67763820433206	7.29092903305037	7.42875095424044	7.67937113275559	7.52334949128033	7.56294041859035	7.24404221794928	7.39813166764612	8.45567621988977	8.04369636047231	7.84624158803277	7.71668416709703	7.57128270353327	7.14983362234304	7.09073299084611	7.07759450273293	7.11669475682302	7.33199384743166	7.17398697510382	7.06817589674123	6.93933515940293	7.44348345264898	7.48754967580021	6.3762762891524	6.94110671194249	7.16942183359884	6.97230123449828	7.10774040858161	6.81664897418975	7.49426766383845	6.68685217015104	6.09025767794183
ACR	6.53786754937877	6.72713258200374	6.61446337680211	6.64186041970651	6.59258923669673	6.72023205667997	6.60104159051672	6.71262290651198	6.83016748648696	6.65475371476155	6.53816144012649	6.56773858347151	6.49581390729394	6.65831095085763	6.76010242560088	6.77972887049372	6.73862480751065	6.63570405136952	6.87177638014209	6.80881981141762	6.59786339729346	6.68715289604452	6.59872486562321	6.58678912908813	6.42618834426566	6.96299500700182	5.70714339325874	6.59352241707487	6.50890839585888	6.10685559563829	6.59839170452191	6.73484246128144	6.58336369352092	6.50054879137202	6.58038891668969	6.47653996239479	6.61921299486709	6.53696154313325	6.72815841284578	6.58385704619107	6.56207204301875	6.37386454046023	6.48111071243736	6.3907168090875	6.60192708164115	6.53383777287177	6.52939684823136	6.44830259922406	6.88329845460992
ACRBP	10.0886787016224	10.4911507147745	9.73312957254967	10.4112722468759	10.2881451931892	10.6910603633748	10.0095974136451	9.75489429934283	10.8429943059663	10.8014322916596	10.4436672931951	9.96245382943447	10.8257991825551	10.5301185488945	11.7555545483653	10.0886787016224	11.1935344799985	10.5247957928495	10.4935275448499	9.96329440802985	9.77374138504966	9.76808024140405	10.9711123864331	10.1480936949637	10.96234040795	10.0886787016224	9.8639701872844	9.57447420383942	10.0573893332934	9.93686985750456	10.567202812107	10.7082289558949	10.7726922114014	11.2096043257369	10.578202352493	10.8478475822723	10.768572699996	10.6083659050637	11.144594373975	10.3009466792813	10.7493013825401	10.5211982034199	9.90539838916922	11.804658972706	10.5746361597344	9.48238086514573	11.5488463479229	11.89273626497	10.863038473931
ACRV1	5.2768100090987	5.23601353875892	5.21324852925683	5.1068535337753	5.20238467254157	5.15075330009145	4.99454172664591	5.13935899068299	5.32817596676334	5.16908954469602	5.07298022238823	5.12521131970662	5.19809012495396	5.08098287689363	5.28685048142246	5.18300442957004	5.14642847970055	5.08803485927293	4.92693649685595	5.14130886015172	5.11521784153641	5.10452575131631	5.09138669169352	5.16503006664581	4.87372029923366	5.33532612065871	5.0598421415542	4.74672838280335	5.87042869417245	5.34728382002436	5.08863465109599	5.18650501546739	5.05813116943192	5.06728267752816	5.19327942233322	5.05025014904492	5.2394554666405	5.11615403154006	5.06636309556365	4.99270258388705	5.14905799959322	5.05883373100702	5.25459156154752	5.07395508021119	5.08898750642637	5.01278550987493	5.14873805076832	5.04113794725474	5.93486793911396
ACSBG1	6.10740726405015	6.19228507097176	5.60843124724653	6.10357712341608	5.93700100566216	5.92119366114811	5.84545453843353	5.92243637257758	6.50458836815867	6.22448067232537	5.90306109978688	5.77425520502494	6.01379687747269	6.26611423246221	6.47466657175502	5.94469102788505	6.11298045246063	5.74470470268931	6.10161490119957	6.16224817742008	5.75861004473256	5.94738529978952	6.60469401825743	5.80092806421339	5.42190818566498	5.7865239839366	5.93002373921239	5.7158105901854	5.67143743385675	5.78897460154424	6.04768399005681	5.80777122235219	5.99424120880268	6.34015636558553	6.23773855249661	6.15811733446973	6.03538615395661	6.02319021560658	6.39917485951878	5.92243637257758	5.58635909107325	5.99127281444475	5.72745982014178	6.52423504253793	5.93424563615328	5.94074084203112	6.24682621871756	6.68384228295746	5.93354376485336
ACSBG2	5.85398212474288	5.92431038311065	5.86703023057335	6.03848673844274	5.94290934164786	6.04943036204699	6.07925302592026	5.92522033648822	5.82948928407966	6.07925302592026	6.04856828184239	6.09053164540366	5.87978878026414	6.07836812172888	5.64578001576206	5.95028685199865	6.09841637446147	5.89170530252363	5.93057400594943	6.08585460500968	6.08098085894295	5.97552800938562	6.09509597807417	5.97905167043276	6.43274654113184	6.26057693901707	5.40816239593559	5.80524862244004	5.80941127845494	5.64884975686345	5.9168580388897	5.90940158149864	5.93584178789227	6.05632698379398	6.06608628115045	5.88715527392922	5.99127281444475	5.84545453843353	6.04768399005681	6.1395228474281	5.91807289877613	5.9928241491713	6.14926380917349	5.80574961661867	6.02380571176315	5.89563920406513	6.04943036204699	6.37139328965745	6.20400215998196
ACSL1	11.2227720078361	11.034281353182	11.3348455689283	12.8400969041061	12.0925700741697	12.5456676026628	12.7245282190672	10.3598827935051	11.1776177633757	11.3836001337796	9.34384369518024	12.1423672879926	10.6127308310136	10.4156364732634	11.8541751635889	12.3754554943289	10.6423096270721	11.8466061007679	11.2730647473693	11.8466061007679	11.6648035299393	11.6474402615121	11.5862621741103	11.0987803373498	11.1368555016519	10.8042915061742	10.6950815286701	11.2330232263936	11.3348455689283	11.7754582899756	9.4977702796968	9.27010450495889	9.03222226035832	9.81824070763118	11.5917564636381	10.8890803406564	9.1761525832751	9.04858270494005	11.3166430937942	11.9023902800842	9.99530337738449	9.49661789497941	10.0839716762015	10.3699934347135	10.4112722468759	10.2488455930513	9.44613880341086	9.36110052016151	10.274134740521
ACSL3	7.5183900432639	7.8477163769901	7.61184291902332	7.66347659126401	7.59993617085574	7.50017784170593	7.33781265593873	7.39591972630197	8.16328808241973	7.40387041824184	7.49229679219932	7.84985943533984	7.284674564299	7.22721560413374	7.85338887170814	8.00164465848578	7.23315963128247	7.36890394857386	7.78722480753198	7.75037221230368	7.84325949223379	7.7611839754127	7.55321896655443	7.65919169221386	6.99451741757211	6.29457148191659	6.72511263910291	7.04527672149253	6.81068154455792	7.25107901022651	7.41314879927039	7.7229883541933	7.78421886930729	7.34551990951175	7.17728545845296	7.47599537270908	7.66532665643504	7.51158810451355	7.68934203903868	7.33110584218687	7.40848392802588	7.39813166764612	7.32540189147979	7.37949469010445	7.37327945395861	7.49585931663767	7.09872179875846	8.34228509023	7.81143290916934
ACSL4	8.6719885240206	8.47315924281456	8.55242514653327	9.8535137491838	9.05670365704628	9.26624575331313	9.18773705502811	8.35479505940283	8.34268395034197	8.42267334794114	8.02361485592515	9.06376944345281	8.54637298590808	8.25518376176621	8.43288897159056	8.83756818748478	8.16533685054477	8.36933508862689	8.44526834721735	8.56199211621721	8.62028904007424	8.51865763948495	8.45525769893769	8.45440570593231	8.39499499553809	8.06519687298442	8.59172289243075	8.56384786096546	8.14758902336969	8.70065800658595	7.26161490800429	7.49053640796301	7.64712114527215	7.55095456697413	8.6281445138932	8.31410003393778	7.40812762921856	7.41603392566344	8.62977642018407	8.81289526238688	8.16575554924552	8.2920607228521	8.07390004829636	8.12017079471285	8.27940830335047	8.37859406880653	7.54452001524766	7.58950762441715	7.9901957435854
ACSL5	8.75179504197093	8.70864884101308	8.74883489849657	8.47982392562743	8.7698789431092	8.65824576015751	8.57432388279359	9.03264115019583	8.7788430844884	8.77616465028613	8.9987219190009	8.80300047812658	8.97111093489078	8.86114445716224	8.78720328575884	8.67504523830687	8.71066440960676	8.55091625216407	8.75179504197093	8.60145236850881	8.82652170551967	8.58305085910438	8.69257436598327	8.86114445716224	8.26908586253112	9.16882218866802	8.52432931325012	8.36646964589868	8.45481662740068	8.60814752427212	8.86164098633151	8.99768941273336	8.94368229125088	9.09966529972089	8.83010905683351	8.85916764059239	9.13561320483234	9.0914119574982	8.80922766626843	8.91339081845905	8.86347593956073	8.97512306871037	8.8107147733325	8.88594843335894	9.01715515449597	8.97307661093557	9.02643134141861	9.02806610455311	8.86788116820848
ACSL6	6.7031580231051	6.58771240593496	6.61810662211145	6.65052485384866	6.63484074683869	6.84255880476135	6.64762907845733	6.65544018211229	6.88750467708155	6.54361379566212	6.69204063334198	6.64823283091597	6.62485968883181	6.78619198102607	7.01141519041489	6.71968840988034	6.65738688000389	6.73952258568464	6.65446769944804	6.69095064116578	6.6107408895094	6.72207969198822	6.61472855143008	6.68354223899808	6.72909890112474	7.25949984716546	7.51739627072784	7.02697103105756	8.09524629772265	6.75611450900894	6.69653397734078	6.88263697923242	6.78390766975419	6.69485813109995	6.61359509942835	6.77445613478405	6.65304892749314	6.64022734855546	6.88675830123201	6.71233508029383	6.9999775755765	6.59592358725837	6.54768251705628	7.20345934141246	6.67775384538249	6.72771284053968	6.60700653845395	6.80593924948918	6.50200301571138
ACSM1	5.70506228811595	5.70196720840165	5.82246308967459	5.75948548183101	5.75746724565515	5.76004783444571	5.72135022280537	5.69705473697338	6.00678865390055	5.94645781314265	5.77396871196598	5.95929726234004	5.7449908051391	5.71957825742965	5.82216777232572	5.85806451579427	5.86540633668445	5.63530109459961	5.72464550623445	5.62595261208739	5.43974545302732	5.75342552030063	5.73031588607713	5.71172315736032	5.34535922327529	5.7158105901854	5.51726112500612	6.52320504648773	5.22486105728228	5.33896544994662	5.90009222928096	5.78813083141215	5.68003416622734	5.6574971559068	5.7314052175327	5.82453413538083	5.72771510491405	5.77205416680891	5.86960287271813	5.940491860954	5.75379998782874	5.80941127845494	5.84795901164123	5.75554811151305	6.02866232819308	5.73481955169597	5.68039189087602	5.85752064599271	5.15721823466855
ACSM3	6.2080558252232	6.14206449819117	6.18193964733205	6.11374796950136	6.18520617890191	6.11181044343586	6.11617497242703	6.27850914228698	6.00867569694086	5.96844191275095	6.12323223397936	5.9995171661463	6.15295050976546	6.27712838871792	5.98199053458114	5.84367652367606	6.07314322318391	6.06661302143866	5.99563254832885	6.07341554470326	5.99841172184657	6.05722441373636	5.89170530252363	6.01379687747269	6.34485699838301	6.11761374162619	6.79311826058628	6.23456856526215	6.71096655506613	6.31073663118007	6.15694786229261	6.09692763865691	6.23627742011324	6.19018003578454	6.22726930372842	6.22700982808949	6.18408072897025	6.21823913412757	6.17924059784544	6.16889646822792	6.72107347697077	6.22301106094487	6.28030077045845	7.96107493548096	6.12604387724109	6.16726982866002	6.07283814768442	5.28119839270603	5.92687089008912
ACSM6	6.00429459331324	6.03412662822188	5.79431602015569	5.97031370366976	5.87175798321927	6.01889001385127	5.90456955088681	6.09509597807417	5.85862212596464	6.05457430588615	5.922068643306	5.8881919995714	5.92794893106212	5.83897320987587	5.93299295854069	5.91232307237351	5.81950761312706	5.91469854477507	5.9827513108703	5.87366865056134	6.08808625538253	5.98493173743738	5.95576096515273	5.87866180182344	6.88291151483778	6.05722441373636	5.60192780414823	5.40601986713881	5.23045846465734	5.43525893806692	5.86593850747511	5.93957459351156	5.87803141111544	6.16408924491865	5.97473129278411	5.97792555304867	5.92546190492708	5.97254270820052	5.92546190492708	5.97685984639709	6.07674767500957	6.05722441373636	5.98493173743738	5.99338857259528	6.01997737460376	6.10357712341608	5.87575439643132	5.59599004885586	6.67011123394468
ACSS1	9.09309888957019	9.13224566985147	9.57064151210631	8.68501369201186	9.17110496790469	9.01558698315205	9.11668045375885	9.73917786612961	9.29870399531849	9.32758621980394	9.65760642837494	8.5691402279886	9.61690178718897	9.71595588998247	9.35330475237506	8.66680542278145	9.35716733281582	9.30376128773438	9.1149918054467	8.87765052410001	8.72376597228418	9.26329484128525	9.05127813583427	9.55196641245084	8.89515063093247	9.0176573058813	9.52049355031562	9.28646991758198	9.59880250922826	9.83054191707553	9.52179695100349	9.51237340456175	9.6984165631042	9.4849005491255	9.90347690604747	9.566506193185	9.69405774240348	9.87899226478449	9.46362531462587	9.31581950522881	9.58484788984423	9.68088231001482	9.78276771499295	9.51237340456175	9.73082759945203	9.36890227559471	10.4313844682496	9.71991876589725	9.23458328170712
ACSS2	8.48872043232075	8.40617619774349	8.35409168261268	8.49901499629821	8.21486957640225	8.26262806393347	8.33557944515417	8.35749860400965	8.59808931226151	8.27176741872695	8.01056866972402	8.51942854080569	8.3111607245252	8.09382079143279	8.58983793689014	8.4461219853704	8.21602863603017	8.11637913478982	8.21486957640225	8.31247671632744	8.54550797290461	8.3414908217206	8.16462230998851	8.30300014846016	7.81588595116462	7.95940074555033	8.67023374700718	8.78532089525189	8.55698108598795	8.47666308132464	8.22950242481644	8.204991114551	8.22779484063661	8.2208725475087	8.14203063302724	8.17712941545157	8.19897180181037	8.33557944515417	8.1197300923761	8.19104745007611	7.85380888436654	8.02430201105561	8.20012296736182	8.23789883842269	8.23558454329883	8.06183174658476	8.3921127500736	7.74432781123203	8.15343859834506
ACTA2	9.01216072703167	9.49661789497941	8.70065800658595	8.3754943012679	9.18143033928351	9.20925402601268	8.54116878937569	7.67586722424107	8.43701544404927	8.05483138617041	8.65286455143399	8.68045497885533	8.85198586332178	7.35220663770815	9.9798792936191	8.66868857855827	8.89666094817596	7.59965273009077	8.49281377343628	8.81436826665959	9.7853115689973	8.69257436598327	8.56790298116463	8.50774038866578	9.00060280172593	7.73186189389896	8.44746769914501	8.62977642018407	8.55836529388918	8.32435605488495	8.41817502686653	8.61597352157854	9.09639401309652	8.50434123089589	8.91051368856826	8.61989855634565	8.34903859128899	8.40007600977127	7.98522964389725	8.06556226082428	8.54466022889928	9.13766258940814	8.76639312454126	9.75742574727747	8.60231045926432	8.63108346804709	8.82652170551967	7.65127545727383	8.62595529984024
ACTB	13.7570154932966	13.7157962643064	13.1419225087866	14.2217273208139	13.6113497007327	14.282157322521	13.6208040791616	13.2308965204098	14.1504457413794	14.1352868072293	13.9476380797854	13.8494074868871	14.120342539135	13.8076689868861	14.1008399478759	14.0680650940974	13.6113497007327	13.5791874769121	14.1008399478759	14.0680650940974	14.3409202411006	13.793748347694	13.5346236491128	14.2407153788955	13.4887114856752	13.864126895579	14.120342539135	14.0680650940974	14.4049476892531	14.282157322521	13.9476380797854	13.743660168994	13.8494074868871	14.1674548210538	14.0379885426443	14.300796530445	13.9616223779853	13.6562915635759	14.1008399478759	14.6523379293745	13.1743606014222	14.2217273208139	13.7157962643064	14.0081332190255	13.9476380797854	13.6699651396	13.9347996175816	14.4049476892531	14.4938651926231
ACTC1	4.85682929282664	4.75953391728271	4.68484353840004	4.71256548155795	4.68919117240785	4.88540762691951	4.83003037844146	4.40474015471983	4.8527818859007	5.01415413337469	4.7892340293489	4.63215867577773	4.88089434209694	5.23503849690148	4.89332288193411	4.72826079254176	4.46879008639563	4.93466846537933	4.79832867649597	4.29515878406925	4.94678551175562	4.75143553076597	4.81379986696371	4.99669871545196	4.69431482639164	5.25976803965165	4.72927557661734	5.50098218142877	4.60959986077577	4.64953215993886	5.04563970891863	4.45853123292465	4.94356737335681	4.87106644058136	4.73292206379098	4.84424781713481	4.76522086118313	4.91070351593791	4.71571672019774	4.81973666775271	4.9320104228968	4.83220098426102	4.91053402754079	4.87570718486328	4.92299154314159	4.17840567635377	4.92543714824602	5.34181219484095	5.36568913279998
ACTG1	12.9702495465884	13.0832224599196	12.0669795461141	12.9610266849875	12.7102602510911	13.248674512885	12.0787470178317	12.0069594825871	13.3452541025327	12.9610266849875	13.8494074868871	13.0012029243357	13.821591079298	13.498949773624	12.6260435633244	13.212214735966	12.5850933246691	12.9454408612491	13.5905012860868	12.8995710217762	13.6113497007327	12.8400969041061	12.4007914414239	13.0323179371249	12.9863439228963	13.1743606014222	12.6934319095454	13.0676514719466	13.4203340972733	13.4391693672159	13.5456954750401	12.9159567566507	13.2386491668507	13.6825118305481	12.8626049821469	13.4887114856752	13.8918408540528	13.2775489335792	13.3558570244067	13.793748347694	12.9942704273212	13.743660168994	12.9307855429851	13.3336524262608	13.2867081694339	13.3452541025327	12.8926890907543	13.2686098056069	12.8120104261088
ACTG2	5.96420772526653	5.82783389671299	6.08971381493969	5.89590086008534	5.98247883111168	5.79512750527569	5.83839406715597	5.79109190913717	5.77372921408339	5.91469854477507	5.79431602015569	5.87656733969705	6.14556018113234	5.96218975137268	6.1298533170749	5.8599043883888	5.78136464857422	5.87099164580453	5.92431038311065	5.95056219912335	5.985776859214	5.85421183212443	6.00742762068898	6.06407766219865	6.38709278700847	6.35808108652572	5.15989621613703	5.81868861163725	5.58474977941316	5.5637487756492	6.07674767500957	6.07370755261207	5.98873706723989	5.91595083549404	5.9415682053952	5.89082835961254	5.95991849974477	6.0614780792626	5.83869088219098	5.80213935405151	6.06376122460857	6.01256034651881	6.12229091583817	6.04768399005681	5.91807289877613	5.82246308967459	5.99724283025657	5.78164955671098	6.36887606624853
ACTL10	7.22159252780401	7.1856752224468	7.43502161246689	7.1809726643733	7.21752525388941	7.30997809240468	7.30931173087231	7.54159311925055	6.89161216445515	7.39886574336885	7.57763997738758	7.27237030906306	7.37859185338247	7.39046370497263	6.80938940327244	6.92331218183433	7.32953252391373	7.24376525114395	7.10057578215457	7.3263441080765	7.24880796098272	7.1809726643733	6.98639528063341	7.45515559365093	7.13510215592089	6.85928263409913	6.37080529052094	6.98296961875926	6.93123898017355	6.96871183869386	7.27962470991558	7.41212655610367	7.24711902334798	7.44791823764766	7.38449580130716	7.34773784271216	7.26231595221227	7.39649091414128	7.31148244143403	7.21193361641925	7.16326863583655	7.4482512902375	7.77328939317732	7.49267900657365	7.43634456944397	7.38220853988118	7.70208604714777	7.79305541855846	7.73804657376124
ACTL6A	8.92888843791766	8.79843803517426	8.79351655793225	8.57312646587689	8.76639312454126	8.61172506085852	8.6449664928693	9.17485031880267	8.82367886756731	8.71066440960676	9.13224566985147	8.72034326276666	9.27060749094171	9.28212973917476	8.28578814347973	8.7820463310748	8.78532089525189	8.82810994079248	8.87816015984444	8.42568047893636	9.16431825898261	8.68542282613117	8.30021669883003	8.95895085699342	8.81483878333133	8.56466182152629	8.63361705572206	8.54426565850809	8.7408890387467	8.93654577580052	9.20925402601268	9.05011913332027	9.1370897497612	9.05410407617915	9.0914119574982	9.12657059010853	9.34813292735479	9.39551860112313	8.87169257863784	9.05606921186724	8.94420859037953	9.70062028158957	9.12207098095646	9.04805137926297	9.40768951839222	9.64363803335589	8.83881812451292	9.62136428989741	9.36838176671648
ACTL6B	6.59955515333895	6.49695991609981	6.68297845209448	6.65280160309572	6.54985276995536	6.64612374045957	6.65712187921833	6.58771240593496	6.70377187204834	6.63672655423278	6.59533248301886	6.49581390729394	6.63191834671207	6.47244765027858	6.54033665776259	6.50723838394665	6.59415843530986	6.47741352037478	6.86305217280651	6.56912533468968	6.62123240340898	6.52517261237936	6.72426136803894	6.74277592669369	5.65473574938884	6.67500887896274	7.37198295400274	8.16758937870939	7.53143495345099	6.5098312055537	6.59091618300426	6.71322395914392	6.62516273842363	6.53759224267235	6.50423752815122	6.57276434354415	6.51819034782828	6.61568750106459	6.66224784842637	6.61472855143008	6.87894578524217	6.44382663010165	6.53853645484115	6.64045699828378	6.61334499089876	6.58972080084546	6.79135774742135	6.33240147541411	6.19776917355179
ACTL7A	6.22189286944155	6.2584527340113	6.30173454151677	6.3343977849191	6.22944602537448	6.4493401188773	6.36742674660109	6.29126688526251	6.39569443377804	6.31356738978872	6.36436881714795	6.21527205806011	6.20111588699995	6.43792656506772	6.15413848006901	6.36145599977958	6.29570238592067	6.26223643112864	6.14778226337001	6.17784269930073	6.33614385323882	6.19776917355179	6.17572643183457	6.3877045448595	5.03037924908018	5.50835028760858	6.39672291951497	6.99316444654175	7.04527672149253	6.6711354360954	6.36639039937395	6.15578310111761	6.13166188210441	6.35808108652572	6.22533019306564	6.23660304879873	6.27532316379714	6.18075601875787	6.39037973289973	6.35652517848124	6.32534589884887	6.27290878139637	6.28424041208993	6.38971336670724	6.4450972182954	6.2075819301807	6.44134245199865	6.06857593675499	6.98498635762771
ACTL7B	5.40725680661096	5.66021687813872	5.47249163583258	5.45481163133122	5.46991056494371	5.36176479019671	5.41190868292069	5.4673022350761	5.41721306934047	5.71928365955636	5.45868723247594	5.30486590339021	5.48968058271358	5.46850082202914	5.26470194980846	5.42463634828167	5.44414742697495	5.46159104778698	5.4253115567192	5.36790960843008	5.73284511207474	5.43839914859333	5.32438049015295	5.39313185856835	5.62705678561489	5.68896035418154	5.44585244211494	5.85125727620995	5.39214097004662	4.83360818263372	5.4043144320878	5.47498197847567	5.67898362391729	5.6327645778166	5.44208150387379	5.40019060208821	5.41660628972354	5.5119499320045	5.42131328522625	5.28917836294876	5.66871513860717	5.5999729777169	5.69605920494349	5.28946760994193	5.39888355328784	5.55831750717081	5.40019060208821	5.66162780444084	6.15413848006901
ACTL8	5.92546190492708	5.87947465669502	5.76004783444571	5.84331605975334	5.93670722024262	5.75261460781779	5.80756677428182	5.80411523098053	5.74647976717047	5.85920079721785	5.79109190913717	5.87682626066698	5.83473051474676	5.82722819607129	5.70286139678217	6.02201340035409	5.922068643306	5.83754930944253	6.22063801309345	5.80500761196648	6.0467590478597	5.84573507036276	5.94219787374923	5.85125727620995	5.99786733963177	5.94551674831077	5.62274886508074	5.73197312888586	5.69898458468219	5.6500582341392	6.00924818848883	5.76820114052139	5.89290955513432	5.84204173376964	5.90913376419976	5.9097245775944	6.04320752691942	5.83973302852972	5.76417461891693	5.80443395981176	5.85277897420638	5.83810502464004	5.76752958228382	5.66901842546336	6.09325499613434	5.91901640093561	5.77175373743457	5.36667055838123	6.24622714567436
ACTN1	12.3177732625941	12.5898449167673	12.4640670958839	12.7821846123621	12.3709535851461	12.6438785812865	12.776195936748	11.2248300502929	12.6873533455728	12.7245282190672	12.1291394572511	11.7883280066376	12.4745807298116	11.8656450410465	13.2960022557867	12.9079123542181	11.6530210785264	12.022424637399	12.3956495521369	12.770047220684	12.3309017500428	12.0388434234062	11.8957873787494	12.4243035787378	12.0558047606715	12.0069594825871	12.1127549954522	12.4124103334798	12.8183544839476	12.154809491431	11.6559826615917	11.0365635131041	11.5465311476035	11.8725504847676	12.0787470178317	11.8987552211155	11.3979675919596	11.7617158663502	12.4640670958839	12.2651367528058	10.8462302026587	11.2227720078361	11.9951510476027	12.0069594825871	11.8202832022193	11.0589323337225	12.6807309902035	12.2550879388946	12.2825643453584
ACTN2	6.25785372120378	6.47989023942431	6.3140530730466	6.34070281941957	6.34459500240882	6.27047687244376	6.15295050976546	6.18783043016871	6.41028295475732	6.07808439730578	6.07398817789869	6.46369283304621	6.23165332826026	6.24682621871756	6.47406817131389	6.70348349469772	6.14348802241847	6.13010131411346	6.24738454598322	6.33840128159426	6.3742561062482	6.28059141419492	6.29859359374845	6.26991567508354	6.05967172372476	5.83697830226511	5.8308952744393	6.71144502579533	6.77560541371678	6.45691294930114	6.42254513922643	6.17116080552642	6.24130156964967	6.33059241501724	6.25605015358026	6.22301106094487	6.21747874865252	6.29859359374845	6.24622714567436	6.18288011959604	5.81982550151447	6.24682621871756	6.43343735919583	6.37658478320223	6.37048822240877	6.18316682864627	6.5729751055052	5.92024666186339	6.18161342664164
ACTN3	6.75186543739955	6.74866590069012	6.76458956370599	6.79135774742135	6.74977294027779	6.97929185127628	6.91006547186579	6.90271445275475	6.66957680873623	6.8571798077872	6.92953958742779	6.84729889947409	7.03236876622112	6.70428461225387	6.75247497322192	6.87960325295081	6.86232575459838	6.8782768360691	6.83751216062949	6.71144502579533	6.65475371476155	6.69544637130788	6.68071828703296	6.75695733123356	5.60878054554393	5.59156456122048	7.27539297799026	8.34828930974377	8.28053731214008	7.7791189398413	6.7536391928266	6.96325041831989	6.88208201273002	6.5002912690046	6.84350058990183	6.68740771721499	6.80454189985862	6.72237539196836	6.79362493845541	6.85749544048813	6.83016748648696	6.76458956370599	6.61975191332877	6.76458956370599	6.90237737533082	6.87055740921844	6.9186099882263	6.80621596718694	6.61334499089876
ACTN4	9.60901889986295	9.77750581839854	9.66334709300385	9.46627877485208	9.62136428989741	9.8225029769969	9.81824070763118	8.69176215440309	9.53688321886309	9.92771348954433	9.57643950170097	9.15251026782843	9.67889748497047	9.25363881070106	10.1283351327828	9.50034230246243	9.49984896778112	9.11339662608653	9.68248151449495	10.1768386485855	9.59094378388655	9.22542541847553	9.02702675837564	10.191406970715	9.20993430954629	9.47270724784643	9.84444428966262	9.88844844722133	8.70559983432843	9.59993592253734	9.33680947560435	9.44883129414325	9.39659159432167	9.45709626508053	9.39608315219785	9.25968287356483	9.3171108750063	9.3432730065632	9.16882218866802	9.2669842207398	8.25554565107594	9.03825814885544	9.56463915163689	9.50096843124062	9.43828339527777	8.80118425078563	10.4611601515188	9.33844791289251	9.16882218866802
ACTR10	8.76545641395619	8.82960939535218	8.9074827103749	8.96023933656159	8.64264453796293	8.75942658792087	8.72660801153311	8.53005439867005	9.0181082225033	8.60781333990745	8.44566070237672	9.1171780102337	8.84679384104686	8.7589552303801	8.71983472878071	9.02643134141861	8.48182860052589	8.78123061410739	8.66495607641177	8.57088260986623	9.04596519582135	8.52885769760062	8.54960646861065	8.956109508426	8.64956452196397	8.59649331306284	8.37859406880653	8.4883254207319	8.44951456558797	8.40586069107604	8.46406723776125	8.74318856277801	8.66635446777445	8.69423879667162	8.43701544404927	8.69123527613594	8.65920154605215	8.65965028395861	8.9187176781353	8.72072717196282	8.67429467537194	8.88298144884358	8.32820740256513	9.03434635522715	8.78034359771221	8.75422795810094	8.01204808173613	8.87263772228981	9.14374986642721
ACTR1A	10.2330825259965	10.2795114454461	10.1808438280065	10.0822735272047	9.83670092363026	9.95977387474065	10.0279444652016	9.6013474231466	10.2341947045543	9.8992991037862	10.1943430939588	10.1283351327828	9.88081005674855	10.0980059548466	10.4112722468759	10.2045903159222	9.96245382943447	9.87112813094108	10.0831376455549	10.277282577706	10.0647055149781	9.9999280743602	9.69080980217855	9.9572958700335	10.0308213007367	9.76117908109464	9.70742624247139	9.70669450863738	9.5525356680897	9.73393890763965	10.0930679838033	9.76502073170323	10.071369925516	10.1223570998203	9.93138032406272	10.0886787016224	10.4520240642863	10.1223570998203	9.90095177973691	9.84524152439231	10.0154012006519	9.72799690857465	10.1118767078098	10.0495456721181	9.90347690604747	9.75575530112086	10.5330606613155	9.96149218615663	10.5235025096837
ACTR1B	9.05982319985533	9.00981396987805	8.93817348470304	8.5532935817928	8.78532089525189	8.75179504197093	8.79755459168447	9.32563981454819	8.8440177203553	8.9187176781353	9.13381507443644	8.74318856277801	9.37524571283389	9.06595462511596	8.73607393750214	8.57267959352527	9.37008520459831	8.87457153986287	8.71822225767473	8.90145804039535	8.90640922219854	8.87218987452469	8.78980127950656	9.06842800666666	8.53005439867005	8.6554279881139	9.69311506846369	9.39551860112313	9.34263856484096	9.49158990741739	9.27317207267981	9.31844601711775	9.50478733372216	9.23879488838895	9.07487182061566	9.22265618182962	9.33279236194501	9.37656941085881	9.10785256339898	8.96772088713443	9.39353829331862	9.43520153052741	9.39868695116525	9.09806556996668	9.38932003325814	9.3432730065632	9.17552728755999	7.81279873605595	9.11067974958318
ACTR2	12.4007914414239	12.6086923646055	12.2178479661678	12.2550879388946	11.929149476098	12.3754554943289	12.4333989249852	12.7321260128842	12.1423672879926	11.9834062825366	12.2312002141578	12.0787470178317	12.3021429067316	12.1467149318776	12.2975671289432	12.2218952039554	11.8613251388585	11.8613251388585	11.9869438690975	11.7283771355723	12.9454408612491	12.458691736225	11.7816554277805	12.2550879388946	12.7502588107409	12.9942704273212	11.921349759537	12.1861600597464	11.8957873787494	12.019129564947	12.0036831845035	12.154809491431	11.9676524930236	12.030739007535	11.7517963370286	12.1053234302514	12.1676028376138	12.1775386963939	12.4333989249852	12.5107886011328	11.8613251388585	12.6376073794642	12.0388434234062	11.8511239975308	12.5850933246691	12.380043405753	11.8698062610649	11.9869438690975	11.6044109416673
ACTR3	9.6013474231466	9.81208450975252	9.84016571412584	11.0116159995654	11.0303344554433	11.5521349201837	11.4221045103121	10.2407769979213	10.2115518452595	10.2835993451554	10.0288639015685	10.8014322916596	10.6341977403852	10.328529720448	10.0087248203278	10.5342546163876	9.94028444139421	10.4814450504257	10.4253924821705	10.6734696410438	10.8549252961422	10.1750620081986	10.5122472590678	10.2354656409753	10.3554254658027	10.0654570084359	9.88604462904662	10.0589497130545	9.9999280743602	10.4476672457002	9.36110052016151	9.46285645417038	9.59880250922826	9.61247300699234	10.9605894114296	10.863038473931	9.48656808543211	9.34878116439602	11.1996633203253	11.4877810098716	9.94359974380578	10.3374892458273	10.1582637204143	10.1292755418008	10.5424709220112	10.3730335653013	9.63576643068753	10.3939431324452	10.5058049842825
ACTR3B	6.76458956370599	6.8206192216234	6.63163511639128	6.71350115438498	6.74612308292966	6.6434045593451	6.68715289604452	6.62485968883181	6.80971877996321	6.70727725295069	6.94647845318873	6.75637274612363	6.76692407107984	6.72131903179248	6.69177206678743	6.64698925466601	6.68417886200324	6.62598090868757	6.86835057360497	6.72237539196836	6.72771284053968	6.74528965358174	6.7330321404219	6.81821679553851	6.40574431311206	6.31190431263925	6.76060557324408	6.09231920855734	6.54090908288854	6.68166530475501	6.73196323733237	6.80017167081025	6.72023205667997	6.59928052842425	6.722650102577	6.70881238475601	6.81566851138096	6.64164605999872	6.8699159997315	6.82807223931692	6.75664427126201	6.75776708378101	6.72999409029901	6.89535121718631	6.69630023459194	6.74837360437661	6.67559411569223	7.04987385122616	6.61472855143008
ACTR5	7.24335366391906	7.37228791309737	7.30713179432457	7.16738286702199	7.30050700401987	7.08822044647814	7.32570327281234	7.69310308789546	6.98118654617755	7.44977328008621	7.92133331265316	7.19143196482005	7.59226192444945	7.48520775701111	6.88972103444991	7.02728331168838	7.54416947924943	7.78792542348185	7.48412562451686	7.45919983527633	7.20568387856069	6.99684943304822	7.59688029930832	7.33132625646625	6.62977700270818	7.16768689534984	8.25330649231065	7.88701245682043	8.27642991149357	8.0670935547797	7.67192412413224	7.76935671678067	7.56122513853906	7.49497215578258	7.44880015502459	7.45287654173488	7.69451196971497	7.71935242002313	7.47491926317737	7.59655761998026	7.91104138709683	7.76157306711219	7.42393889752461	7.40751038402532	7.56618644223114	7.58313401560585	7.71160436196218	6.6058227846872	6.57971084005731
ACTR6	8.2920607228521	8.36078651755841	8.6281445138932	8.79403781006126	8.96483133287613	8.80873173078976	8.92638355065229	9.4803690748639	8.54998095612192	8.40775914139861	8.96772088713443	9.14435274571514	9.23189648861193	9.57226318329195	7.67655086781873	8.48059046647711	9.09907889711512	8.83940179849061	8.74479314126297	8.38105176514933	8.73181006235858	8.91965585069095	8.74140601279912	8.805798596978	8.2208725475087	8.02572678888854	8.81537230524159	8.66936097716528	8.79983879451259	8.77086034636806	8.74750550203345	8.76639312454126	8.75031307492043	8.85103586148081	8.97512306871037	9.08571273133583	8.916665011927	8.70065800658595	9.08121202335388	9.26125799907842	9.35440262602176	9.28045984744462	8.67023374700718	8.61941501045442	8.96146804387051	9.6542788577662	7.14367438718646	9.77835292467539	9.38223507571752
ACTR8	6.8855749414123	6.67869712570437	6.77200495057244	6.82033317375388	6.83307215704862	6.49610962064619	6.60725809456438	6.76906727555016	6.75553920002313	6.73116139389066	6.6351208199692	6.75247497322192	6.76010242560088	6.64101276267756	6.96929769144306	6.58938317021319	6.67585839723387	6.91125733771109	6.37048822240877	6.90331854894386	6.78932761224891	6.65446769944804	6.97895540602988	6.74360660120585	6.8526301441666	6.10328037097396	6.8758690819871	6.4768071561608	6.46006280450204	6.61446337680211	6.77263703163877	6.64665893953253	6.77653429608182	6.86384635903845	6.82618016228665	6.87612973771577	6.83263548936246	6.88359372182391	6.5747623816659	6.65080876555311	7.00031029362444	6.83591233457413	6.75776708378101	6.83534248332798	6.57656764347595	6.87149033496848	6.85089442205677	7.06948030234723	6.98296961875926
ACTRT1	5.57770491842681	5.61819865879121	5.49393899599493	5.57196103141223	5.44453178952621	5.83001605764818	5.37264389046645	4.68820103320021	6.80908443158201	5.54796654304731	5.9494708936301	4.62527851322614	5.4043144320878	5.41388220496604	6.80115684178308	6.21686157387827	5.47561664225454	5.93084347582223	6.164415538229	5.20054390297927	4.85130353036087	5.74222753753391	5.76820114052139	5.50484730897684	5.36404304143959	5.29708724352018	5.51519496354424	5.83315013872542	5.35038169126307	6.19346488964182	5.68775421841459	5.92732189710934	5.58239290624444	5.78712191810982	5.42075554943507	5.58544357288251	5.89381397952515	5.41721306934047	5.89021238947771	5.63722931719701	6.12040920432172	4.90583276086621	5.19731479952882	6.40927228689952	5.18403504318222	4.3029565301025	6.59004245937038	5.34887477497365	5.34432883979744
ACVR1	7.45979526146969	7.34738616442631	7.59327842308356	7.77941929695693	7.67937113275559	7.6426481540786	7.63547134688238	8.08174421348473	7.8245595444744	7.67023722568439	7.6068471451053	7.85792973451958	8.30565728010129	7.98125706978996	7.25238945468822	7.29319410405305	7.56978672518359	7.50017784170593	7.26819475287569	6.96044566471239	8.24118422708164	7.51012087022177	7.60719807334592	7.71668416709703	7.25949984716546	7.32338045916655	7.89234649212701	7.66024007986869	8.15942876080741	7.69591087560705	7.5247049673739	7.40575829722196	7.51739627072784	7.64095978003292	7.86798943259505	7.9858762781358	7.42688868603573	7.44721813143977	7.99710670292725	7.85512198923807	7.33978548744078	7.79242704250824	7.4188806229436	7.94898254323239	7.98695684367103	7.78114942003221	6.87612973771577	7.86146566962575	7.19566019547539
ACVR1B	6.01291249995114	5.94645781314265	5.93670722024262	5.83413170305046	5.72577282660544	5.93518281163278	5.82338091438615	5.53411756178426	6.00490455867283	5.84120397281747	5.79801321407053	6.00490455867283	5.63503253430325	5.64139113292634	6.15261277517866	6.2190262615173	5.72634082873642	5.83998610934661	6.08971381493969	5.99162207053112	5.94262146817763	5.96569371712251	5.83252997421786	5.79343216805748	6.45846608876514	6.2765274110407	7.04100478195704	6.33177565696128	5.93584178789227	5.9799256210097	5.84459502838669	5.80574961661867	5.76932089050764	5.83315013872542	5.71677340333617	5.70890777652254	5.73428189989932	5.77020828990031	5.76903934418738	5.80063582659521	5.57553180406	5.75892819842505	5.74084236429479	5.62473324993769	5.66129006895481	5.67732262102344	5.80941127845494	4.7544578960629	4.86034284148839
ACVR1C	5.68279838810559	5.6987018963843	5.81382535229914	5.59278096355162	5.65117628340241	5.5595526119515	5.56048682916438	5.61523043770851	5.68226059412832	5.70055426531635	5.57579886557074	5.72328335064616	5.80305685416227	5.73455973341124	5.32407306387997	5.55156108849413	5.81727101912873	5.6165404637232	5.65861982729655	5.82839817886575	5.61087270790198	5.7886628216301	5.75746724565515	5.65564322921903	4.94882173400604	6.35683407023591	6.43554625630328	5.6945281282601	5.9168580388897	5.59305593955036	5.85069577043498	5.78562512510912	5.71262408493239	5.56501520574013	5.59562828241563	5.66961849236693	5.65891836859591	5.66219994197818	5.56048682916438	5.68775421841459	5.7184084746749	5.67732262102344	5.71957825742965	5.5981112256035	5.63421861632695	5.61884756695195	5.68688007727827	6.29974742501687	5.76163679552712
ACVR2A	6.19814661540529	6.02082142479842	6.18724366516979	6.28205046421457	6.22674273753465	6.05573479319698	6.21579878630544	6.24878255540752	6.21873709536212	6.2008069546294	6.10456206858569	6.04708660602404	6.18668163248084	6.17373775440964	6.38414358251278	6.21209593925963	6.07871210318997	6.12137087481549	6.05544764978609	5.96364196575925	6.14288721952822	6.0773051117575	6.13187872980536	6.19109213222433	5.32723235995457	6.56207204301875	7.66418917568658	6.67923458814761	6.72131903179248	6.40632860695876	6.01040358323323	6.24247177107166	6.14985105110714	6.14011552090399	6.22448067232537	6.21150868834441	5.98167874601287	6.06500648242006	6.12381289938712	6.19751709794432	6.55629409206069	6.11374796950136	6.02532495687333	5.97320753698641	6.19507088481135	6.19628270709418	6.2080558252232	5.60667429293284	5.50873367410829
ACVR2B	6.40275250244351	6.48232145363727	6.44703770645398	6.36409534254952	6.34860524126729	6.31657095471846	6.25348592811111	6.49279443128797	6.32534589884887	6.36409534254952	6.56065605794183	6.40873774288602	6.62598090868757	6.30285266799516	6.55863268685386	6.25974729287232	6.43461893920967	6.43108565895457	6.34107127690984	6.26844249983749	6.49146710955478	6.34485699838301	6.32710981616561	6.15165321164262	5.53864315117008	5.77735026337379	6.70042101745096	6.53059218568154	6.40927228689952	6.58415291194375	6.4768071561608	6.57943110127099	6.42772531835595	6.49525912340227	6.27186178190786	6.33780201379818	6.30838232814039	6.4406906172067	6.2587429953773	6.37752701918935	6.43136325622451	6.43581119086268	6.59258923669673	6.14956842089151	6.27186178190786	6.34135901798693	6.63594691295705	7.48660603913915	5.84396023869695
ACVRL1	6.56466599997599	6.51782004769283	6.58624362268607	6.47309776294302	6.53759224267235	6.74670071489464	6.63339786224638	6.31439832755075	6.52035144359254	6.70881238475601	6.60135217172125	6.88500761525957	6.42282022577716	6.49938862757285	6.51354917830009	6.96455094481506	6.43026064075314	6.34070281941957	6.60498889549938	6.2075819301807	6.59091618300426	6.65795680871665	6.68534648239347	6.69232898316751	4.68522745450405	5.68189544955321	6.75422060460045	7.04186754797643	5.68492685964926	6.34943459634184	6.63808024391179	6.50082179995985	6.3907168090875	6.42747072034124	6.3605144325274	6.49792485452805	6.32882290432546	6.59872486562321	6.63648495651505	6.61446337680211	6.67325778312589	6.46848139815882	6.25348592811111	6.2930697567712	6.52550859529539	6.664723822048	6.5104144955547	6.99257712786256	7.13035254781359
ACY1	7.72218875236613	7.58339911947003	7.63928639652913	7.5635832530521	7.51903908344789	7.53892103059553	7.70751913309615	7.43732875059687	7.51940087992223	7.79610343758704	8.16805740020136	7.74811593752523	7.69491085210751	7.87475712575181	7.58922538843008	7.14773759910164	7.89533234224088	7.37071409205741	7.73662410565924	7.49426766383845	7.77153162263194	7.49081312445103	7.39212805606751	7.84670309921043	7.07816992907222	7.78652779715266	7.59560489396522	7.62283246430239	7.82757824989247	7.38681480643005	7.66825012956365	7.96484343875111	7.83831628303251	7.83667041735176	7.87584687339579	7.73094361194012	7.76586369796486	7.85275387840509	7.76935671678067	7.56162008897022	7.8502402902224	7.85195514423356	7.97800109964527	7.84738364243667	7.79438704341181	7.6133663831838	8.37859406880653	7.83761835832876	8.3921127500736
ACY3	6.29825613106882	6.01722529173085	6.16864354786044	6.21468767456356	6.14691239643726	6.07454303488172	6.15196571234071	6.13527699632065	6.20312706334743	6.27508232361738	6.24066265325504	6.14373737268592	6.2471068392566	6.06633341378529	6.22533019306564	6.265538717711	6.16330695567561	6.20026738360292	6.32170308037749	6.32882290432546	6.08181080645203	6.31716982090986	6.21799792936758	6.11865272834611	5.93354376485336	6.14956842089151	6.25664125992214	6.27850914228698	6.23714763685495	5.93988723999444	6.32847011549899	6.28389534135861	6.31165218621434	6.16157693100255	6.25205684917694	6.17487641833064	6.14154673901034	6.26280014663359	6.36525385481616	6.13069228425691	6.27454252217092	6.15988153083654	6.2008069546294	6.18102377841941	6.18161342664164	6.18613733913008	6.40481998685219	5.87042869417245	6.28925972037961
ACYP1	7.81809203509069	8.00979699135531	7.93731683837976	7.80963417310453	7.88622698289686	7.79868592017911	7.82725392171489	8.06842376166125	7.74097284373847	7.95742458648205	8.0361175645744	8.05283132346448	7.96750400213418	8.12299802258557	7.70347003863996	7.7791189398413	8.1236311080342	8.11420696653031	7.79967464575016	7.79242704250824	7.99435255873382	8.02327726186854	8.08241942273815	7.85792973451958	7.80072149252944	7.90511119663116	8.03748340791022	7.78761357499282	8.12589476736063	7.96457602190323	8.20346742844958	8.04212013925124	8.0670935547797	8.03514443035029	8.00361182942545	7.98338777078131	8.26489771625876	8.2137887052384	7.97331268843753	8.01455168418476	8.32403524895084	8.0524546348855	7.99985365457094	7.97689017306887	8.02292724328211	8.37823894375497	7.94579593901937	8.09260761710003	7.65880977784042
ACYP2	7.19143196482005	7.36391991647424	7.23285244842153	7.24308743158962	7.2325447041391	7.53644267993092	7.31524922822517	7.17241813960452	7.04821331240633	7.284674564299	7.37357976328977	7.25949984716546	7.24112408465781	7.20345934141246	6.9373080830223	7.05454605293425	7.44613882393396	7.35013659312096	7.1347774238602	7.08081792845393	7.1663636886804	7.48520775701111	7.29947400899858	7.41603392566344	7.44910644614587	7.74363994589909	7.07788223286424	6.7679502553959	7.39108591833484	6.96144239150496	7.22356006624074	7.24404221794928	7.12126984245916	7.12845763729039	7.18875576374931	7.22263564848356	7.10691132216231	7.11320949351651	7.44791823764766	7.28209923987749	7.49229679219932	7.36319857811966	7.22787331527511	7.22419368726834	7.27207434824055	7.43276666708204	7.10564826738479	7.10877450253345	6.92331218183433
ADA	9.66604598138721	9.76808024140405	10.1826946540026	9.27010450495889	10.1871800627435	9.71685394458112	9.36179010725313	10.4611601515188	9.39868695116525	10.541227861209	11.3348455689283	10.1010794786977	10.5505538046105	10.4263334036207	9.65145908641573	9.24326595355176	10.4839336116342	10.0027497155594	10.0228354574923	9.69613084113988	9.9798792936191	9.97121612708447	10.2525155843943	10.0078474561964	10.274134740521	10.4240491635411	10.0338446514174	9.69166184033059	9.72220417968272	9.94760351369509	10.5148994439993	11.2438401136564	11.6219296348793	10.8549252961422	10.8531469911422	10.9788973780594	11.3025624350977	10.8042915061742	10.4156364732634	10.3953802546558	10.7542792578299	11.1232429920735	11.1814477463101	10.8890803406564	11.1899818026743	10.7899107442371	11.5158754144787	10.6822251958113	10.3699934347135
ADA2	10.0822735272047	9.97800993791024	9.71457631992991	9.57064151210631	9.8749597679585	9.87668895077547	9.70589646987649	9.66113031528674	9.95531372004675	10.016347221174	10.5733706096892	9.49281968138298	10.3386963880774	10.1138578041393	9.71919469808958	9.74328820513383	9.83373022775495	9.75662814254639	10.2574495695512	9.63289874750011	10.5046715858878	9.70953456219929	9.5197929748372	10.2795114454461	9.88755047930192	10.2138401489907	9.89016347031936	9.81526996308183	9.95977387474065	9.7987668392173	10.2425482926875	10.2085924993234	10.3843568066361	10.1002136412685	10.0555681639838	10.0783760733244	10.2899672432606	10.3675716462787	9.81276861742175	9.90539838916922	9.68621126783426	10.2806019589436	10.0279444652016	9.95977387474065	10.0811455166212	10.1894340719529	10.3421968030842	10.0898320075965	9.44017163102062
ADAL	6.52848059499763	6.54570461795041	6.58739331476499	6.59112928475673	6.46425832723791	6.46369283304621	6.3695411748309	6.8994010195342	6.68877529424052	6.61665451997499	6.367930709916	6.52153115718066	6.8758690819871	6.63834384098387	6.38133526098741	6.37869612411457	6.52687069247603	6.49083024672684	6.41060034403376	6.60218082180584	6.59318345180464	6.60135217172125	6.22275830522529	6.46659915821644	5.9020688701656	6.23302267680422	6.611815120051	6.66107390825964	6.67656481269614	6.78744475507215	6.69844935427062	6.53258155428579	6.67242793347981	6.56364843505684	6.50655745642078	6.5718434086323	6.58573926315156	6.53059218568154	6.48819099899604	6.32817721396495	6.72965708619046	6.55696768300288	6.51986898252568	6.38883995961573	6.44620137519212	6.62398324662205	6.44472571564518	6.34283332096946	6.57026536217032
ADAM10	7.95186142344098	8.09341190947619	7.87740307618483	8.50225392388215	8.16288344873998	8.67429467537194	8.0986293979541	7.80889973285484	8.20264075942567	7.83732189700669	8.12655446522532	8.38418224060748	8.40661971461974	7.71627347499385	8.0746892961051	8.39084942480366	7.71760011733507	8.25790394924283	8.42404004768663	7.9465410736702	8.4611218222407	8.12397564570897	8.07916518494623	8.26635814108964	8.0357545009791	8.19740173884717	8.24501119584078	8.27558375591862	8.00683920286785	8.36242951777995	7.69796274935408	7.88368923653731	7.56394695222151	7.98831269306683	8.0180358090933	8.10341466785277	7.81248796452972	7.88223072882186	8.42613756607026	8.39174171756484	7.88368923653731	8.01914182363782	7.57192929144335	8.25518376176621	7.98522964389725	8.14876239783098	7.52537000926594	7.73907263249724	7.96070797756619
ADAM11	6.58125321279477	6.36325229407979	6.57877449011431	6.47341175383815	6.47369223137036	6.65138615167264	6.65416110396098	6.76535265109734	6.35590964377007	6.70856482692952	6.36742674660109	6.58704553094458	6.67011123394468	6.37812680812198	6.48877854850412	6.62687248511732	6.52848059499763	6.58125321279477	6.52064356762704	6.81188742636073	6.45195623917033	6.33919991527508	6.45195623917033	6.43343735919583	4.57666250340595	4.77025693433091	7.37859185338247	7.83132535945371	7.81389363945229	7.53109029267401	6.62598090868757	6.55658763872559	6.49827349133769	6.42852826276918	6.41383966381419	6.37926791096092	6.41088520331086	6.32650486491135	6.73196323733237	6.58850426416103	6.56887526796685	6.51321400621447	6.50115146221734	6.56585125331156	6.38645325135762	6.4079210676492	6.55954066957091	6.89043220915194	6.94808106617473
ADAM12	5.72111318228004	5.75068096861266	5.7768306182792	5.64578001576206	5.67178869092334	5.62538866014291	5.64607321921201	5.67781826222909	5.54922193917882	5.71705564308782	5.8561533522778	5.81268555641891	5.80834382130012	5.63990759125038	5.74143009816489	5.76752958228382	5.59902109478143	5.6167682798881	5.83116759556248	5.7865239839366	5.64972286734113	5.77231323171321	5.67929170420957	5.57494494607708	6.29075141805373	6.00924818848883	5.50098218142877	5.31212266696657	5.35709526326209	5.63845055165741	5.81833430738204	5.66250407105025	5.66844655196139	5.72745982014178	5.59507288998648	5.69825091190293	5.72577282660544	5.71202245157196	5.66191489944895	5.67426275356103	5.63845055165741	5.71648714005328	5.72490871389424	5.52823820904331	5.70367604011374	5.73197312888586	5.64463939782273	5.48585609264025	5.90182091214235
ADAM15	9.19166665142879	9.05982319985533	8.85151547843744	8.81289526238688	8.86636335612337	8.87414854261505	8.89567645794941	8.87263772228981	9.11067974958318	9.29870399531849	9.24804390220284	9.19478501820435	9.05839303339154	8.8419801102792	8.92148478510325	9.29686877074926	8.93129222559276	8.85415043244275	9.22483660748764	9.1456540034851	9.27820485056221	8.8440177203553	8.63637752070847	8.94470419476471	8.92056549900419	8.67504523830687	10.2846649949408	9.66473118067651	7.78963900280593	9.15575203384971	9.25423546139344	9.28646991758198	9.18426765747892	9.07218008795585	9.00208698421648	9.06376944345281	9.11925560325995	9.33151103768476	9.01668534831638	8.89381711468532	8.91572269348436	8.86065961292678	8.83653740917146	9.23943480235086	9.03317510175198	8.88448657139613	9.29986500944168	9.76502073170323	8.63683345506265
ADAM17	8.03942770883162	8.21188398786387	8.15836632745371	8.35321327259327	8.13462881051938	8.09415583583488	8.19289963718028	7.81628357874477	8.48593320302618	8.1171804880461	7.71333706196277	8.16132029913959	7.67094874056598	7.70246999101494	8.73229722227499	8.14835423869447	7.92065452824728	8.25395936763565	7.74331220551131	7.95303387247017	8.42311240213873	8.07310418320749	8.48458290894406	7.80553087908496	8.44491414420143	8.27976245053638	7.92699798955704	7.95481756306633	7.65919169221386	7.81109684455356	7.90547477677877	7.97875293667631	7.89533234224088	7.99435255873382	7.94251483671474	7.99283212764654	7.78851744615996	7.82137169704505	8.01237502163663	7.93763006380847	8.12553474435706	7.81492522889204	7.82104857166865	7.89164324529876	7.7535865506499	7.83348177939076	8.19144171581942	7.04304531475901	7.94927405425016
ADAM18	5.39118313801764	5.48308976453982	5.19021902478391	5.31250779040212	5.20054390297927	5.4194116770686	4.90986371765669	5.18331181045242	5.46089919688127	5.15924571179446	5.32686244826361	5.28555062833576	5.35442693537239	5.08491989867421	5.52667243381835	5.15760488104949	5.52129998023386	5.28053413981898	5.25459156154752	5.39347938164794	5.2808398421934	5.52533540457213	5.34765319327303	5.5129531459664	5.36251386227106	5.2882403897448	5.36140702921003	5.21475572279031	5.21600735739359	5.28477332321228	5.35709526326209	5.59219853190192	5.42003823502774	5.51230895563325	5.06232267228224	5.25355600507592	5.54761814222079	5.35989480272153	5.45236333917366	5.47653891714945	5.49393899599493	5.2735631543915	5.55363725110231	5.45636306467421	5.20266225529714	5.37233015678828	5.47309974872957	5.23630627477792	5.23100591157529
ADAM19	8.63149038241341	8.60898678814405	8.69571415124204	8.4883254207319	8.29819176803678	8.55698108598795	8.4409634229268	8.00397768401792	8.67640590803797	8.1568305891105	8.15593210451292	8.19289963718028	8.01237502163663	8.10587464703472	8.63282224718495	8.54637298590808	8.23117558808615	8.55037015858226	8.69214945830328	8.49086680222296	8.29538975371895	8.61320058690589	8.3254921292664	8.59128849021056	8.49672222356339	8.50698128216036	8.0903281189274	8.31570402686812	7.72218875236613	8.47443882822599	8.28851998117074	8.08052678181304	8.16356055826764	8.31530478896176	8.15271578347535	8.19064756914807	8.09798388306524	8.30762484325166	8.19546192378349	8.28619643422909	8.26604386289163	8.15157204336352	8.31043060431459	8.21632794164224	8.27827071660407	8.23321568555425	8.40007600977127	7.78509302957008	7.78851744615996
ADAM2	5.00581692110895	4.86459529199692	4.86183518132205	4.9565689428301	4.90918779878623	4.98557357582448	5.00084790429772	4.54729980474183	5.52498904814993	5.07265187134306	4.79884700510666	4.96558408903048	4.82819609886527	4.81531712951104	4.97491275555646	4.75394052617234	4.86578612184839	4.84863706347422	4.85535791559757	4.59833922502753	4.75521363729526	4.84390939412208	4.95413967316792	4.96932975385848	4.97997948244552	6.06223485577356	4.98803379719793	4.87130491702836	4.90718557093726	4.8828021440432	4.6825708939283	4.73598710656358	4.69473417167966	4.88964133923226	4.88000350258107	4.83687548791545	5.05323079026792	4.65942974340851	4.83263947935743	4.93049616136608	5.08743020190914	4.49982330681017	4.98480133818359	4.45070228807594	5.02430148705231	4.86345441437408	4.94724042358279	5.33217381273075	5.4654026296357
ADAM20	5.29043740527962	5.17366704557322	5.17719510354224	5.23411563177185	5.03605849599158	5.51947435410657	5.40974375575788	5.30454956177856	5.1936600253522	5.39784283695035	5.28618914316852	5.36099414779	5.40601986713881	5.12728326545822	5.20541839461859	5.10290817201173	5.46261728861213	4.89502106797896	5.09578036249748	5.11464632672747	5.26686178910948	5.027568879693	5.46126204349804	5.2194506659216	5.12005584541636	5.40601986713881	4.31001298476794	5.19809012495396	4.63656221609916	5.02319676960647	5.09488821237696	5.2493412259188	5.19809012495396	5.19021902478391	5.12033673142005	5.20541839461859	5.14071322018335	5.16837668096999	5.4654026296357	5.40089816847192	5.09391982464895	5.31914389386633	5.17273774460187	5.36216322606865	5.29779941734937	5.38247427459478	5.20357222124942	4.58171646444214	5.33631126203344
ADAM21	5.77149932957869	5.52918983386005	5.72111318228004	5.74252103199731	5.68256069609978	5.76080786190116	5.5933519263734	5.60584908206348	5.9844088607471	5.71295428890822	5.52954426472454	5.47409794427503	5.59872905728063	5.72660613742223	6.29886585085307	5.71144600789372	5.68189544955321	5.92655358218274	5.73170821612378	5.60614214679609	5.70455678750072	5.66871513860717	5.88533744845891	5.6475398946189	5.76004783444571	5.37357959626017	5.88292050865581	6.76092604390847	5.52059405509122	5.79663854479274	5.73945432013085	5.64942647315371	5.72804591372598	5.66460824421807	5.72135022280537	5.68130414700744	6.09113909122998	5.562498285802	5.77324736445421	5.83473051474676	5.9729201733123	5.6167682798881	5.50641152190369	5.62833642486951	5.70741896155514	5.56751718239496	5.9799256210097	5.2228160299653	5.63473058373203
ADAM22	6.71350115438498	6.75161250291014	6.63339786224638	6.61950910916746	6.70250352903188	6.69232898316751	6.72965708619046	6.6479562856578	6.70747208161927	6.63313142469688	6.61694599677834	6.76010242560088	6.69064107431421	6.70835815221821	6.69485813109995	6.61694599677834	6.61810662211145	6.59726395684649	6.81600110892517	6.72790533511644	6.71205656784467	6.51819034782828	6.71551592825475	6.72737605408587	6.69544637130788	6.0844964224122	6.18956297709745	7.38791986949671	6.86681508047867	6.6090237789684	6.7974968161076	6.6730021642778	6.59258923669673	6.60246685831594	6.59230015233494	6.69600586548376	6.62332483539182	6.64851979136289	6.68297845209448	6.56887526796685	6.71701529536591	6.73719592604238	6.65165533067512	6.67325778312589	6.68021256500312	6.63163511639128	6.69674932297663	6.02977172782681	6.90949043053792
ADAM23	6.42367459092063	6.59985263375422	6.33240147541411	6.44294888540349	6.32229516387691	6.320366570323	6.31837912268918	6.23429644097094	5.91499833509672	6.04800970027326	6.83833179840239	6.06559774535702	6.17812953899944	6.76458956370599	6.10328037097396	6.10022176369369	7.19662227813121	6.76092604390847	6.02113110254159	6.33802485482708	6.22559792027545	6.42965942456769	6.4079210676492	6.63648495651505	4.89522855091456	6.58095928579249	6.95213681341932	6.06633341378529	7.18470032907263	7.74432781123203	6.33872720449961	6.43732642731515	6.20251654373404	6.2959618081364	6.22643611787886	6.39832919665489	6.33584677143249	6.44098729572599	6.26991567508354	6.61665451997499	6.07454303488172	6.42995099408971	6.61446337680211	6.4842464338508	6.63620219708558	6.45483972516118	6.10715238514681	6.98325698757844	7.09778574782614
ADAM28	7.06009037440024	6.92212835335148	6.88859956185951	7.01585661003182	6.85465756886356	7.0101378110279	6.92183632043051	7.03272408602589	6.68565339483647	6.66541273357853	7.00209826249797	6.8252737060294	6.9014761199343	6.99058302717857	6.63003374361105	7.03492490372177	6.9258168679031	6.64164605999872	7.0012247534309	7.12190171234391	6.94209399274181	7.26699404114282	7.14149968739768	7.14876175290668	7.18533711185427	5.2724641915222	6.82587149586443	7.49544190256356	7.52188437190767	7.44682988971792	7.00915021907452	6.82618016228665	6.93361140102252	6.97419555422679	6.95713895888406	6.9070609511033	6.8670876995034	7.08167282991838	6.84869985701348	7.12595995043033	6.69033588487608	7.2685720372118	7.19855035951874	6.60666649040338	6.99722321299393	7.12061317044302	7.18237207973534	6.58850426416103	6.8076371280389
ADAM30	4.9581338103572	5.08714394263927	5.10521649386295	5.18471276880825	4.93745882334063	4.95557253957229	4.91673981630412	5.04818650423683	5.19021902478391	4.96882154061494	4.86534373133869	5.00467148649105	4.87231013097592	5.01304485491909	4.78010475638693	5.14534504457772	4.88656614018407	5.07265187134306	5.0547367704856	4.97576202113499	4.99811917873532	5.07632596357743	4.85888521083109	4.85230843939708	4.83055367381968	7.27455277342056	4.7454893508725	4.84298838753671	4.58048427681033	4.72036082360538	4.99731140875987	4.93647339825072	4.91992220087263	4.99135310789375	5.04443378922857	4.89894334574007	4.97697435494581	5.07366124394132	5.02562147826386	4.99549021027359	5.21697964772514	4.97544195335143	5.0714578756193	5.06136454104499	5.09391982464895	4.98161906628051	5.00973607919718	5.47761022028712	5.88141334340275
ADAM32	4.74716520496598	4.78797836382688	4.76296565027074	4.65993679487529	4.59349624703302	4.74442172495588	4.71779929807164	4.78899311001548	4.83687548791545	4.76396417098177	4.63083582137545	4.63334238803181	4.841502292885	4.78434519549229	4.57817695489819	4.70125543534614	4.73701649665362	4.74672838280335	4.77055256967879	4.68036867048823	4.66297199875268	4.54909518850218	4.69514594204037	4.71742306102264	5.02513860703683	5.295000864855	4.70765337802293	4.74469936372152	4.781767276685	4.82973630619607	4.69514594204037	4.62829750215204	4.73520979179099	4.62664367851797	4.7180987360677	4.7180987360677	4.75595009549535	4.56512598761316	4.62957072896712	4.70263617057686	4.73561165693611	4.79884700510666	4.57022468984333	4.70832882185832	4.70381758110427	4.7325175042079	4.76522086118313	5.4675759341397	4.83380917383717
ADAM33	6.97802024676716	7.02289312895021	7.02348078711133	6.90117319579026	6.95406950249109	6.93702240947486	6.95372403799232	6.79333225007129	7.2073964228365	6.95152590303489	6.87795760413366	6.80825779523874	6.76661613680175	6.72885630669452	7.53514279644322	7.07949410315651	6.75488463182872	6.83078285298966	7.09112545282604	7.01526706772975	6.8855749414123	6.81448057313446	6.98927688855901	6.80164755324733	7.09749404201074	7.02101580580571	6.29629356821753	6.98556638104902	6.97519102294317	6.58095928579249	6.94110671194249	6.78175162763487	6.90766851159825	6.81448057313446	6.88359372182391	6.9195581476736	6.85654455332735	6.97419555422679	6.91990604462796	6.88208201273002	7.16139606015381	6.82344784195868	6.81600110892517	6.88528037596026	6.81935341406042	6.74445885012264	7.19530759961753	6.61126851495623	7.57090103326732
ADAM3A	4.89955268756325	5.31802520330083	5.02030220361626	5.11681151705206	4.80980187802054	5.04502278114662	5.03818267261297	4.99104125010639	5.18204754662646	5.05373118619133	5.05323079026792	4.9481178610559	5.02430148705231	4.93847860384136	5.11203787235477	4.99988843673065	5.02487825550044	5.09828429423857	4.88993210259444	4.9615999361813	4.82635580137041	4.94193034255083	5.01866018976571	5.05883373100702	5.06728267752816	6.50487209121751	4.77150607062024	4.83149760393768	4.90178703190429	4.66505036079713	5.1670258686117	5.09198017442873	4.97434910143288	4.93669767082256	4.8913351445716	4.9883348354375	4.76824560116994	5.12999567336087	4.98356105914551	5.01815566560376	4.98399694992196	4.99644110297551	4.99784582919382	5.01146283644698	5.0883027545507	5.08993479976322	5.0598421415542	4.79657236857917	6.72292656111703
ADAM5	4.75879814366377	4.70869150223067	4.88464176581973	4.96088730005195	4.80123163708353	4.83941457976219	4.77899282338592	4.89356783680547	4.74936880153885	4.83551405010923	4.88023230407597	4.923205701679	4.87957145324277	4.894241651568	4.77567643873436	4.7364048872367	4.64676546720279	4.69812072912423	4.81217669027709	4.77085934454882	4.79967447937015	4.79556462440117	4.92454359405235	4.82265083285601	5.20112877778311	5.8569599598634	4.64086303508292	4.59349624703302	4.63440548617253	4.82939350874943	4.95557253957229	4.73762548461456	4.80200382769408	4.77477609472086	4.78899311001548	4.76737894600403	4.85758148651955	4.83524984761239	4.80601824572885	4.84664683010417	4.83804621927866	4.7961334963208	4.93382396900978	4.72597323368403	4.841502292885	5.02727248326405	4.85329684760322	4.78405747064528	5.11615403154006
ADAM6	4.72781438382871	4.45569856440042	4.59833922502753	4.50334356890622	4.65886519501857	4.800959146466	4.89938800244222	4.69291166492167	4.67718843834432	4.91992220087263	4.61905156244858	4.81449789535303	4.39421782265955	4.64193600924532	4.91222241872584	4.81875702753163	4.7188413076293	4.73701649665362	4.78661669501312	4.47410513371661	4.92180141986254	4.55448657921348	4.71256548155795	4.82490314231504	5.62796240495124	4.923205701679	5.12700923750977	4.87011570849982	4.86345441437408	5.08459496586251	4.85535791559757	4.51311910699157	4.40218049547577	4.67437429095403	4.85031512301894	4.77921320202253	4.64086303508292	4.52021746292806	4.88872466367618	4.71223857576687	4.80338848336836	4.68871327594731	4.6812238253362	4.67523102670698	4.51718282755741	4.47410513371661	4.7263389208898	4.94033645744561	5.29122293802784
ADAM7	6.52208441853589	6.74445885012264	6.5583418023813	6.51955407011486	6.59985263375422	6.51569387982771	6.44676523363994	6.23869183093065	5.83001605764818	6.62146675008912	6.29761317025828	5.80241888849789	6.80343371468245	6.83175615007802	5.72268139894843	5.85366027479407	7.10475707668181	6.80454189985862	6.35808108652572	6.2177193979721	5.98843659721487	6.0429777297987	6.75832965676087	6.65390394518855	6.63457602461943	6.59415843530986	6.07260980706052	6.9958571021623	6.92361277304817	6.88329845460992	6.47989023942431	6.70061367590732	6.53448865624592	6.56240736865873	6.54895917099645	6.57153107534325	6.49525912340227	6.62146675008912	6.43951388549905	6.55045836117529	7.17668571391109	7.11030513005041	6.72237539196836	6.9715834203668	7.28498809752243	7.62549083486312	6.59563138487692	5.89807418900058	6.08554811807424
ADAM8	12.8705631625708	12.8266214496808	13.1007060334778	12.9702495465884	12.4007914414239	12.776195936748	13.0088605436257	12.5052312533751	12.3075227222294	12.9159567566507	11.5952114858038	12.4289058321869	12.7452408159259	12.1087619466442	13.1493284276014	13.3743714679795	12.6307885226327	12.8847821465487	12.5726106133466	12.7502588107409	12.2825643453584	12.7046502531468	12.5850933246691	12.803332618269	12.6616293096605	12.2550879388946	12.8552438725037	12.4390716039691	12.2351100237254	12.7170398642801	12.3754554943289	12.1377212762651	12.0925700741697	12.059324617096	12.3662931649235	12.1024148050588	11.8957873787494	12.1024148050588	12.3754554943289	12.4640670958839	11.7909228912204	11.4846446691028	12.2047135301952	12.3220270925639	12.5456676026628	11.8820296562154	12.3177732625941	11.8957873787494	12.3177732625941
ADAM9	5.75465321903251	5.73973689630425	5.72804591372598	5.58845554868627	5.57770491842681	5.6479487418995	5.65090957978305	5.43078765975527	5.49092258305244	5.41874345641749	5.1444363777055	6.04800970027326	5.37621809207041	5.36176479019671	6.3422470728058	5.89862092942076	5.4317938111803	5.37555074748635	5.51622748139523	5.75628293253528	6.02477029151667	5.94020149379089	5.58769754250815	5.66992059983722	5.39818928132451	4.78434519549229	6.89285220843425	5.54733506130741	5.93027012788093	5.99424120880268	5.47529237854351	5.6368979485962	5.51694026552342	5.52954426472454	5.39888355328784	5.39179835834925	5.42160728299548	5.60644078927099	5.59739732364769	5.5380131841824	5.42769903538715	5.34797710176454	5.37137565047425	5.2618627894609	5.48373688602187	5.40208671830291	5.76728667983989	5.88486125056738	5.50159145495514
ADAMDEC1	4.95058045301506	4.77477609472086	4.87466575944983	4.96600711975563	5.12700923750977	4.75982827700873	4.75047915412956	4.96429991513717	4.75879814366377	4.92103591775069	5.11115026906346	4.86534373133869	4.86727229982506	4.84274152865161	4.79993780214971	4.71456859062097	4.89106625642713	4.65942974340851	4.97333622108417	4.8841852936352	4.94981933021285	4.6386001291923	4.89185965205695	5.08098287689363	4.75916133681017	4.77215149330488	6.31805168900352	5.17998478067416	4.74090915018675	7.18470032907263	4.99042922583939	4.9872010764956	4.89568626465235	4.82466027661576	4.93382396900978	4.86823635698533	4.77421194314882	4.8973624375056	4.6905552477273	4.85633544984382	4.70302823445717	5.09198017442873	4.97463609940364	4.79293632168822	4.9495890670889	4.88656614018407	4.99186855835559	4.84711332637939	4.85204771648315
ADAMTS1	5.29999275005232	5.34535922327529	5.39608489623271	5.42889317268153	5.33792113268442	5.36437534962424	5.41315728953798	5.49479926792447	5.42831595875251	5.33084969286505	5.48941854595696	5.56816892953463	5.52414426178572	5.45445145810611	5.2618627894609	5.36790960843008	5.25459156154752	5.30144018289672	5.44481287206909	5.25763300999355	5.47156930456232	5.49613716087442	5.26586243821141	5.14973243861873	5.62354685822885	5.74025090150543	5.61884756695195	4.48765730983834	5.09637252084405	5.00806154514358	5.52918983386005	5.39573212878382	5.31601403261542	5.37787512233756	5.42370889190322	5.45571125936486	5.41073579312693	5.38046758360395	5.48941854595696	5.38216996824521	5.34146779821089	5.4240867805862	5.35309100911248	5.36404304143959	5.3992673348704	5.5999729777169	5.54708158165391	5.0377908002214	5.13303661304372
ADAMTS10	7.39016219041504	7.34615681071465	7.19354350662269	7.40387041824184	7.32338045916655	7.56193424279443	7.35576999739399	7.07605457981922	7.65560598162684	7.3391047829	7.41509965147182	6.98498635762771	7.26819475287569	7.34653371089574	7.61818184348315	7.4406017387797	7.29985390639344	7.40915082907934	7.54711393029024	7.59993617085574	7.49760970395673	7.18746239706864	7.5635832530521	7.31029516142217	6.2918987818016	8.41399900013795	8.37981841825509	7.27539297799026	8.01591327130454	7.87087338332257	7.31208596031281	7.50467790964853	7.40454656900367	7.32924394155227	7.3240125546017	7.30020906341881	7.40848392802588	7.30831025819994	7.42297884470288	7.31686764646304	7.31393322397827	7.1344703727642	7.35245976343311	7.60590382899845	7.28650929526972	7.19566019547539	7.48884231460587	6.90613772956369	7.41212655610367
ADAMTS12	5.00381521845473	5.08041993352526	5.07542388836383	5.06015908157523	4.98610186173674	4.86011515527392	4.99702405942571	4.90297679042042	4.96679430823668	5.01192098766468	4.81578151090455	4.98912468915283	5.01531425010264	4.93298793131743	5.06791802015157	4.71987602359844	5.22971195608078	5.17097172659508	4.96487186177322	4.95030163978757	4.8828021440432	4.68672174080494	4.96487186177322	4.92665031194166	6.43951388549905	5.4240867805862	4.8973624375056	4.98959434795316	5.14408775727218	4.96208540693436	5.03538403219916	4.89599457751178	4.96185198961963	5.09868821833053	4.91029550477147	4.91673981630412	5.00883792228386	4.81600705764095	4.80713558532674	4.84711332637939	4.92223341695277	4.88488055857374	5.08242783735839	5.05197245420546	5.14767864455295	4.91652112970789	4.94742460043815	4.77025693433091	5.30388174415734
ADAMTS13	6.40162277398811	6.56773858347151	6.40683295873974	6.44592470216523	6.45118964484479	6.54276265776506	6.39510213138828	6.40653665423942	6.35928639999214	6.46233847220371	6.33614385323882	6.44999171660999	6.44592470216523	6.5557262402735	6.53696154313325	6.48789642749992	6.4002425786855	6.56490722775192	6.48111071243736	6.49180360264166	6.611815120051	6.51270851432647	6.39770969661526	6.396445340441	5.94439098157485	6.42995099408971	6.79908790487049	6.77164825707658	7.07664742762621	6.83591233457413	6.40927228689952	6.56125796867751	6.40162277398811	6.58415291194375	6.35112442503795	6.39990637751185	6.43702577677075	6.36742674660109	6.44676523363994	6.42094213403671	6.45637392700892	6.46514552172168	6.38043090564163	6.56743380192385	6.38225317984865	6.38043090564163	6.48328101739975	6.56546444454763	6.51725296519616
ADAMTS14	5.00201801424792	5.17873994427927	5.20824636056588	5.1289635882343	4.98912468915283	5.13303661304372	5.22218015723777	5.03932379011556	5.05631422362719	5.1716466546913	5.16084207392777	5.19904430635088	5.12766848068159	5.15851570145057	5.09868821833053	5.11645653826815	5.21077192875388	5.14500794487103	5.29959205362134	5.16116521429043	5.35066201961685	5.1365529990377	5.16248432576598	4.97942936877185	5.93173787807166	5.98692439103303	6.10905175312882	5.68749886909258	4.74469936372152	5.59704812259587	5.17654707082033	5.07978722274324	5.1493622186286	5.27610168074402	5.03163279661774	5.24325156932978	5.16634848709003	5.17273774460187	5.27847818273105	5.12384495504979	5.27883024830356	5.27122457004071	5.29612637424764	4.91840736856116	5.01977320632152	5.24325156932978	5.01949557128255	4.64149508754207	4.713272112387
ADAMTS15	5.57073678616969	5.42040497075397	5.30286656116011	5.37488286211108	5.28238716638078	5.2085169151929	5.19760603126142	5.2885224249746	5.23730775003296	5.34254425590367	5.53060907203359	5.47275596912314	5.45298478954554	5.11615403154006	5.26437449314899	5.35989480272153	5.23382788573387	5.43045630731721	5.32352091188185	5.40147290165735	5.4043144320878	5.44842098275222	5.57104917512127	5.42953163163704	4.47058750694752	6.72815841284578	5.36251386227106	5.63221002144368	5.92687089008912	5.44677563124511	5.51366212618248	5.43334013512681	5.3410602741292	5.46335635175959	5.25181683679043	5.29675812953658	5.43334013512681	5.47249163583258	5.22647175233767	5.2572963901021	5.46583230768218	5.194970931426	5.15851570145057	5.48404169166713	5.32817596676334	5.53154518500379	5.15434462822431	5.75407676369105	4.54622825695946
ADAMTS16	5.49883157644755	5.51810586374761	5.43710512927869	5.43141462969569	5.50608114265966	5.56620827035975	5.48556032816591	5.35346093247273	5.85036535061652	5.58133376207427	5.36636595167295	5.10788940130681	5.35112310566744	5.13935899068299	5.84597865164785	5.69247703976592	5.42309491595952	5.61202838364475	5.41425893710657	5.42705171750327	5.62038203763228	5.4797931618523	5.32619216767314	5.5188144319597	12.9610266849875	6.00867569694086	4.85156782021463	5.0929053868031	4.90344182649574	5.68688007727827	5.46335635175959	5.52059405509122	5.38078377104765	5.4675759341397	5.37621809207041	5.49321859360683	5.50908490314996	5.46690377781994	5.58169375465528	5.53090395430231	5.6574971559068	5.53566609748369	5.46509594544685	5.51092335486104	5.49938241212921	5.5380131841824	5.41284917941359	4.52435626702058	4.49800260859276
ADAMTS17	5.94892358860918	5.98134649233151	5.9384750283688	5.94020149379089	5.99026970494916	5.94738529978952	6.02772868080521	5.92119366114811	6.01167145417449	5.96941164830448	6.15261277517866	5.98692439103303	5.80859285024902	5.93270181084306	6.23869183093065	6.03265163403599	5.97850014783134	6.07425492373561	6.13478299482431	5.99249237399651	6.06314505891447	6.15196571234071	5.68721011482123	6.02113110254159	6.0406303580354	6.10134268397555	6.31261628295036	5.75599605338382	6.04445007135943	5.83754930944253	5.91356716402005	6.05113136841268	6.0006618239027	5.95459273095382	6.0061983590017	5.99026970494916	6.05665074240759	5.89229101148924	6.15295050976546	6.00525589808345	6.13551975829372	5.89170530252363	5.99841172184657	5.91874075663273	6.03443413900644	6.02653311186717	5.72464550623445	6.59478497398465	6.06687555433022
ADAMTS18	5.24004761731452	5.08648546256382	5.20357222124942	5.17302655321264	5.15924571179446	5.19117753088417	5.21564878464842	5.31571501486457	5.40601986713881	5.18760618779098	5.1235337726457	5.03193966227808	5.1719913698396	5.2493412259188	5.09457564007284	5.18820779247629	5.17998478067416	5.0240486099963	5.28370888692676	5.11055753882193	5.25692127654565	5.17528363971052	5.11584921063965	5.22446678708786	6.75186543739955	4.64022775888985	4.52309288195233	5.43839914859333	4.61767894455933	4.76396417098177	5.18921148033289	5.0267482083634	5.12095304510907	5.14100654539869	5.13149821113217	5.20182831128561	5.20054390297927	5.17623505855228	5.28646919834394	5.21765324056377	4.9996299005736	5.28685048142246	5.20266225529714	5.12629803167008	5.15406318065452	5.09457564007284	5.2194506659216	5.78592582258168	4.57666250340595
ADAMTS19	6.89007740402471	6.69401947511362	6.789581415005	6.81631819216093	6.78837495672462	6.69844935427062	6.68354223899808	6.68021256500312	7.0035908737669	6.96235432069886	6.6879178827834	6.87149033496848	6.67810200161211	6.68101129945381	7.07276424780233	6.69600586548376	6.80971877996321	6.78438475168711	6.9595598521244	6.93423091997476	6.55287484716048	6.59753146717717	6.83612282161399	6.63191834671207	6.57787775066137	6.68565339483647	6.43424183567337	6.74388221841438	6.9715834203668	6.67442418871381	6.79243662179642	6.71763608296358	6.84902754824086	6.84704568000493	6.74162098365381	6.69033588487608	6.81128302978815	6.6434045593451	6.63092597725571	6.65416110396098	6.86900049954283	6.63339786224638	6.54452269090701	6.75186543739955	6.63834384098387	6.53037410686703	6.8552148802412	6.88107066841528	7.17800532610707
ADAMTS2	6.12197745819082	6.26373740418054	6.20896764596692	6.23660304879873	6.16839202123798	6.23939111172458	6.23660304879873	6.22559792027545	6.17039212765455	6.24152416894716	6.09025767794183	6.55232020987588	6.14011552090399	6.21295978379626	7.08750264623672	6.05038231594879	6.04768399005681	6.29542912982564	6.10818425344145	6.06223485577356	6.13579292183328	6.24903910401457	6.19407458951758	6.17487641833064	5.3003434652043	5.58034368866964	5.8792076945933	6.90589650642933	6.32908689692182	6.05906172568196	6.28570868961575	6.23900159717015	6.09113909122998	6.19318239337885	6.24184731796191	6.12010065805146	6.23991559554057	6.23627742011324	6.23377295026685	6.12896345046944	6.14206449819117	6.16757049885821	6.19407458951758	6.15844905270299	6.1392450169841	6.09758164761473	6.27884942388126	7.06575018366294	6.46536833401032
ADAMTS20	4.67753927127459	4.6747760528458	4.76890369126442	4.61378489714524	4.70007104608833	4.77845100882648	4.58783154682384	4.78067922889238	4.70509928778932	4.65388678722953	4.81973666775271	4.57567911290999	4.68820103320021	4.64839784917997	4.70592141137925	4.71294294040992	4.590026627677	4.65131601628341	4.67136131158266	4.69514594204037	4.69611653919061	4.82911697231221	4.60638575813591	4.74743312134833	4.82880304098946	4.82939350874943	4.96234738863571	4.83804621927866	4.83241123482797	4.78152147383081	4.60218585520881	4.75521363729526	4.49528697332053	4.6747760528458	4.67617430407843	4.72238945056029	4.74375082206041	4.69644936823313	4.79884700510666	4.66505036079713	4.83615371031782	4.78320177529111	4.75822883387939	4.59922759323184	4.81600705764095	4.77330702487531	4.61245727303582	4.92454359405235	4.96487186177322
ADAMTS3	4.81756762270972	4.64582417383351	4.5556395616042	4.7188413076293	4.62398197297748	4.57956535331142	4.51194060388495	4.94630194916798	5.07236247455631	4.77899282338592	4.65131601628341	4.86345441437408	4.33910117107054	4.77452091507208	4.54823192746039	4.72381588159291	4.79583827243532	4.53973127401306	4.80513906788293	4.70832882185832	4.61478647684553	4.70765337802293	4.62957072896712	4.39828395639229	4.86944480380308	4.96185198961963	5.09802366958032	4.94107800560502	4.82435331066878	4.90964479138834	4.68036867048823	4.98267775521783	4.56945533408551	4.76766202415471	4.79832867649597	4.51075411562702	4.81167426460994	4.56810668258025	4.46034836999241	4.35026239055817	4.74776203187403	4.68171166754817	4.50160199146792	4.68210839899069	4.53186181364777	4.6198030090433	4.44231029260862	4.84487738469119	4.85329684760322
ADAMTS4	5.76109048892147	5.59668700748907	5.78394343299226	5.67543085736725	5.78505924398864	5.7449908051391	5.90940158149864	5.56751718239496	6.30580552220321	5.91264039158082	5.85589430605796	5.66434012693179	5.5005654881296	5.67332883044583	5.65473574938884	5.71677340333617	5.90272430451667	5.71868859846363	6.00099348499585	5.57528444707858	5.58100556214031	5.55034416362423	5.69735253302616	5.77231323171321	6.41060034403376	5.30064456297359	6.52363466613038	5.52761803968044	5.83973302852972	5.93584178789227	5.81982550151447	5.66101264363738	5.64669571645323	5.84891996764405	5.8561533522778	5.81382535229914	5.68612301664413	5.77269184022899	5.78043894627359	5.85214988254854	5.95841183258178	5.64014966925463	5.74647976717047	5.97740174162012	5.85776659582983	5.76670890509425	5.85827626970109	7.0132925184477	4.61905156244858
ADAMTS5	5.88997452109813	5.97933093233278	5.91382178427189	6.1708870862472	5.90060074274589	6.02680382635323	6.35899660373689	6.17662616334679	5.78275441667448	6.0838390130525	5.87175798321927	6.08295741477865	6.26141173598814	6.00678865390055	6.02113110254159	5.92971692348698	6.16010381958703	5.8739790989568	6.20928487609428	6.15781026269938	6.08485555642544	6.10905175312882	6.07314322318391	5.77149932957869	5.33563960471061	4.70048436262283	4.85708878816715	5.33190367444892	4.93275337939967	6.5554031413759	6.1603838571886	5.96600411544448	5.87947465669502	6.08067586738509	6.03062441848259	6.13166188210441	6.12323223397936	5.96998717379804	6.03062441848259	5.95459273095382	6.10661186864018	6.18869999586332	5.96907459991819	6.07646095120212	5.88226204938226	6.11617497242703	5.95171816784172	6.51628246552811	7.23606291422319
ADAMTS6	4.9628516856744	4.82846019613502	5.09704850292542	4.85381305488143	4.87905520507404	4.93104458922902	4.86486933206725	4.68484353840004	5.25763300999355	4.99731140875987	4.96832877765333	4.87743077255308	4.83551405010923	4.93902094278001	4.79526377394645	5.06856863664084	4.82163527262146	5.16444821472661	4.89233718603432	4.51434969200282	4.97126767128548	4.74469936372152	4.88209504516017	5.02239359185557	5.23078369757325	5.62647434897148	5.41131097041644	4.97407402749387	5.2347484704663	5.07484158480722	4.86607819545427	4.91342414705321	4.84798317827711	4.87905520507404	4.95912417308441	4.83665957984741	5.09637252084405	5.00118192861642	4.83551405010923	4.93824690406864	5.11022206005406	4.94764149793417	4.94356737335681	4.9251914437397	4.72272086176441	5.13935899068299	4.84595498529515	5.33631126203344	4.97678505954524
ADAMTS7	6.8907735087373	6.90643382522344	6.99684943304822	6.82867504522383	6.96539430853439	6.77760492389904	6.77701162944178	6.93581223407981	6.9258168679031	6.90331854894386	6.87329576255617	6.81873921796878	6.85288208226981	6.90676385110017	6.86232575459838	6.81096321382051	6.79992132015937	6.95036507782746	6.87677014729087	6.80709067707717	6.90117319579026	6.789581415005	6.8460624140191	6.96203736481003	7.38115234262937	7.29985390639344	6.10392670888986	6.7819488585815	7.24916093789713	6.24041246965717	6.93901719508951	6.9286376405583	6.85226318346293	6.87496295129144	6.79908790487049	6.76847402974898	6.78086888683114	6.765910373487	6.91893759102156	6.71122380879707	6.96480907631406	6.84085336749046	6.91990604462796	6.84380220925735	6.83958698986611	6.67500887896274	6.77620534256631	6.84704568000493	6.70348349469772
ADAMTS8	4.88068567776882	4.83451669416542	4.88089434209694	4.82490314231504	4.79967447937015	4.96334834727539	5.02869083459211	4.73887959479435	4.83524984761239	4.80017630193095	4.9251914437397	5.20357222124942	4.6386001291923	4.98882958272765	4.14951903210451	4.8862950807085	4.97383746907835	4.75394052617234	4.90297679042042	5.09909259963674	5.30454956177856	5.14642847970055	4.7263389208898	4.67662784145318	7.89098217354455	5.04176229669358	4.79832867649597	4.73139161580151	4.79123763425908	4.68171166754817	4.81846538546385	4.74716520496598	4.8608227381853	5.03569127209044	4.76423068822306	4.83081385758711	4.83493828660064	4.8862950807085	5.01451119536723	4.99893873705107	5.05704183997738	4.89260119530337	5.05373118619133	4.84885077707182	4.83551405010923	4.82911697231221	4.83551405010923	4.95081859249971	6.07260980706052
ADAMTS9	4.56130675559566	4.50649075653996	4.66183330063751	4.76522086118313	4.86801701889042	5.02779111740828	4.85738886425995	4.477736065868	4.71987602359844	4.73376793971094	4.83263947935743	4.96185198961963	4.83026984162495	4.81244224293266	4.80766809717325	4.27652010232075	4.53186181364777	4.79478155556949	4.83026984162495	4.81449789535303	4.73376793971094	4.87172391364044	4.70592141137925	4.95287875595224	4.81270288857267	5.10290817201173	4.82213115406171	4.91695950992018	4.91632851376143	5.09772492168393	4.85658622132293	4.82490314231504	4.75083036433814	4.69976231317376	4.72526977498545	4.76112486862238	4.79264808644345	4.75300551316016	4.93877209686475	4.79726707086078	5.20734696959895	4.88730473358774	4.81945829786435	5.08391119358255	4.39828395639229	4.8525256649194	4.69895410007644	4.93793191804832	5.02804732958865
ADAMTSL1	5.74527860119054	5.79313144679759	5.74367648398839	5.7384951058042	5.76496934860333	5.77149932957869	5.77652639340609	5.84573507036276	5.79483779367397	5.79776208147746	5.86076588715083	5.77372921408339	5.76273726710397	5.69509983321376	5.75068096861266	5.88141334340275	5.78926827442419	5.79565477962733	5.70106823446537	5.75922633588725	5.7729999932305	5.9097245775944	5.66992059983722	5.76273726710397	5.65918739528724	5.68661299148721	5.58444040661767	5.93424563615328	6.05010571807616	5.87264569745879	5.75974136807053	5.75804771287948	5.79540552263347	5.75746724565515	5.82306758387301	5.7983071754101	5.73973689630425	5.78592582258168	5.77479334900798	5.75689985922948	5.74252103199731	5.68661299148721	5.71615719772896	5.8292268712618	5.70455678750072	5.82602769682928	5.7442011060762	5.56944045432202	5.7635803781765
ADAMTSL2	6.23939111172458	6.36087789097575	6.2829579215971	6.23487932886955	6.21657102430572	6.13579292183328	6.1892687873999	6.20134276825371	6.15961533997448	6.285384159569	6.30788188395198	6.21238598592547	6.12862092872444	6.28452954906836	6.06407766219865	6.17516939690745	6.10959865485049	6.21238598592547	6.19776917355179	6.23965520845995	6.23329775205246	6.17572643183457	6.18075601875787	6.35779624564301	6.22096158263408	6.40337941496661	6.03906121757778	6.1443219055814	6.48077929021649	5.91410206816181	6.28205046421457	6.23487932886955	6.25633416040091	6.13104700245736	6.1789715821691	6.21407024791835	6.35464328189416	6.13846765529128	6.11346854657995	6.10931856562362	6.17012199040196	6.42673376255926	6.33642165224652	6.21379277779754	6.24979623097577	6.07900853529859	6.3877045448595	6.27941610013678	5.83116759556248
ADAMTSL3	5.49026378150812	5.48718157317195	5.39688193467315	5.36023176984245	5.51911754341953	5.4184757182648	5.47676008100658	5.70741896155514	5.56787710320677	5.50448440201885	5.49092258305244	5.47865104430181	5.53185882280647	5.69368157271469	5.4673022350761	5.38694863716117	5.21173554938599	5.3035588665722	5.61176712624785	5.47409794427503	5.52280314569709	5.49576655579009	5.55273777069253	5.33985702798104	4.86534373133869	5.03961817966755	6.21873709536212	6.42420417223734	6.15389492830876	6.36145599977958	5.45174556160927	5.48525099527545	5.50232035040412	5.52606953607663	5.35215848970997	5.43045630731721	5.53251291255392	5.50381559604337	5.36055729878282	5.48404169166713	5.22542985414062	5.54468395356035	5.39532819418506	5.06535072457545	5.54277908876488	5.62095805706551	5.31766511083264	5.41105425930396	4.93438584748711
ADAMTSL4	6.69653397734078	6.53731025134066	6.66814201300209	6.56966618039353	6.45582665094364	6.52423504253793	6.56518543137612	6.45582665094364	6.76998351358809	6.70196076954729	6.61104527789984	6.52183789310497	6.62426489377582	6.43074420108877	6.73196323733237	6.65633310143941	6.47868509169263	6.45422693463419	6.35435359182274	6.6224212851952	6.81478013127587	6.46963132002479	6.40543840255462	6.52608951460262	5.77508189966871	5.75554811151305	7.22159252780401	7.04690596162325	6.48142038753633	7.2312241789784	6.5342018219191	6.63163511639128	6.60268927607426	6.49854938975883	6.474974118238	6.49232895521872	6.46848139815882	6.50690258076888	6.42829798590117	6.46659915821644	6.3574597182994	6.50001530019605	6.46089355230266	6.50295508272107	6.47369223137036	6.46814749486535	6.77127178209249	6.13166188210441	6.47154401409378
ADAMTSL4-AS1	6.0001226947511	6.14320885719192	6.19318239337885	6.15844905270299	6.11702780006793	6.34485699838301	6.21926067810734	5.85862212596464	6.2649600555607	6.32012804372592	5.4401662160629	6.12323223397936	5.66078174438219	5.41007153087312	7.43793844375611	6.80561990805994	5.93486793911396	6.12440988848553	5.45868723247594	6.10272352226676	6.2335097612538	6.2690076761806	6.6272171123251	6.01072477694032	4.45070228807594	8.73954463067007	6.37658478320223	6.90613772956369	5.54097054523715	6.34308674776707	5.8518548872092	5.68869668910041	5.84520747112308	5.99162207053112	5.89410532491222	5.80411523098053	5.78926827442419	5.7456342238764	5.82518482207699	5.85527768621058	5.38985087718678	5.40460757307369	5.86383348879909	5.54494827870989	5.79776208147746	5.47275596912314	5.79200190546863	5.5521292588813	5.80036507770189
ADAMTSL5	8.02958143905394	8.06519687298442	8.16022040925042	8.17022432979642	8.08775994766284	8.30300014846016	8.26037151728082	8.16645061437957	8.19064756914807	8.15045210222599	8.06260239660652	7.93038316867073	8.02788530784095	8.23477588286547	8.63726507638236	7.98794615430027	8.13877074898142	8.18508964535138	8.06626054669392	8.14758902336969	8.02008328651303	8.04478848464308	8.18616866333658	8.06878229482946	7.55466382705862	7.96070797756619	8.19250968034195	8.70428388695389	8.98413729798882	8.19064756914807	8.04369636047231	8.1236311080342	8.21842858319988	8.14203063302724	8.11382578857359	8.02327726186854	8.11936191122489	8.10587464703472	8.29290889049048	8.2574391188344	8.10667695129042	8.12017079471285	8.23967770376052	8.27785608905147	8.16844290690069	8.16844290690069	8.23595792752539	7.86314195167133	8.13141042523376
ADAP1	10.2501012090398	10.2309692353783	10.7755452767182	10.4410396540646	10.2425482926875	10.1403724148109	10.3318451203213	9.50478733372216	9.83054191707553	10.0495456721181	10.5943703622826	10.4476672457002	10.3472903813511	10.3339907527625	10.1187181127734	10.6273078458982	10.6259121366458	10.2698765732113	10.2846649949408	10.9155334907687	10.0839716762015	9.95079563541523	10.1528700499407	10.4101207070374	9.99343317511563	10.1730437799575	10.1630150390258	10.3831774649554	10.1344391784314	10.071369925516	10.3577051541561	10.1698656165085	10.3183585843206	10.2457696336207	10.2644642331	10.2045903159222	10.2955971911086	10.3227852927762	9.99343317511563	10.0647055149781	10.4278510774152	9.9016478553801	10.1798471429825	10.1232439326994	10.1503355137719	9.99703902683097	10.6822251958113	10.1089694846643	10.7917630083474
ADAP2	9.71244675174138	9.71595588998247	9.69080980217855	8.95450439370239	9.31781979457766	9.4946730086308	9.81656034999187	9.80631724115261	10.4791452573822	10.046392707681	9.92854118718135	10.5943703622826	9.26624575331313	8.97261627836509	9.61559358370413	9.82738483956651	9.61918913075684	9.5751044508546	9.30997585259824	8.71934967847851	10.5134933946593	9.54161784620214	9.40383300797953	9.41178075735523	9.02121342422647	9.47596045095792	9.83202022997609	9.74895213160169	9.6315776658079	9.61992155751995	10.0647055149781	10.3878915142754	10.191406970715	9.62136428989741	9.84817428047676	9.73008500141309	9.65082641756424	10.0383129662256	9.31844601711775	9.53379346603693	9.57447420383942	10.0573893332934	9.42488157745693	9.70821404744253	9.55575152153492	9.43329990174247	9.95263675740489	9.58276617117694	9.79654827014701
ADAR	10.9876459768055	10.9398995576606	10.9222605955803	10.9805502186759	11.3926724661242	10.8494721844511	11.0771922764506	10.8478475822723	10.7917630083474	11.0401776353661	10.8014322916596	10.4935275448499	10.982514879621	10.8002680714851	11.2077276094723	11.2205478101666	10.9451053401706	10.8702316300774	10.8478475822723	11.0987803373498	11.1754301875124	10.713429583714	11.0245885012199	11.1183858450081	11.3348455689283	10.9930309978711	10.6923650697263	10.8135701829165	10.535591634196	11.0079659106881	10.8206234604791	10.9435185181848	10.9805502186759	10.9731261481255	10.9366401068863	10.8076058903465	10.8118265763396	10.9170496772226	10.7726922114014	10.9170496772226	10.4396094845111	10.8383697797486	11.2096043257369	10.9102860067188	10.9534026120953	10.8367641283078	10.844496446119	10.5551539247029	10.9222605955803
ADARB1	7.52866196992192	7.64669854612706	7.50250280085123	7.59993617085574	7.55812368200367	7.59464910726427	7.51633565359732	7.62374475479869	7.52395568057652	7.47041750369383	7.9886437305852	7.50467790964853	7.6161675610672	7.78616424968788	7.71438174492338	7.36123310543934	7.66058534551514	7.62750987081564	7.50774145629063	7.46458504410871	7.54320673392764	7.6068471451053	7.42660116080125	7.72867492859393	7.20501959381381	7.96716637439504	7.54979114026537	7.60056337327856	7.68863565120223	7.79904205479802	7.72480010595396	7.69656664398588	7.68269989417484	7.69796274935408	7.68002539370153	7.70851131319506	7.86953716099931	7.71760011733507	7.72335955801947	7.76048744146594	7.64747828867915	7.86986484544949	7.89934275212829	7.58096153054738	7.91623086061648	8.00361182942545	7.8849218477914	7.94401246538741	7.49172356355877
ADARB2	6.62332483539182	6.0333049949646	6.97703446986389	6.68447006265479	6.56339380258864	6.54250897488593	6.88175479194896	6.29570238592067	6.23276450836842	6.26223643112864	6.36087789097575	6.20557320843708	6.27769656809481	6.41750877341546	6.37985191851353	6.22448067232537	6.57092606157575	6.2155704018872	6.59872486562321	7.31785549888124	6.3877045448595	6.92805220509366	6.03624770129102	6.46089355230266	6.02380571176315	4.89185965205695	7.0035908737669	4.76332575879291	5.08459496586251	5.65956704865718	6.42700300091323	6.22758912084849	6.23714763685495	6.40873774288602	6.37524294245582	6.15526437880774	6.17012199040196	6.10486659600639	6.351727412256	6.45816503476147	6.36525385481616	6.37048822240877	6.83140256429529	6.29274048847028	6.30668749389339	6.1892687873999	6.91697191639675	5.8467279013376	7.06817589674123
ADAT1	8.61855802669992	8.5094998205876	8.51735076551017	8.67504523830687	8.31570402686812	8.48346618549613	8.57930002395216	7.98044478328072	8.59521172612024	8.52582671400891	8.5517317005945	8.26604386289163	8.37981841825509	8.66635446777445	8.33324414628088	8.42232352257415	8.67149354756172	8.6281445138932	8.20770507098866	8.70480233555974	8.17937536442923	8.68634371874789	8.66152419067684	8.26459719599813	7.85792973451958	7.84842898394438	8.59258773045486	9.03168186542374	8.70102558413972	8.68397607251491	8.56760731720415	8.3754943012679	8.42568047893636	8.23477588286547	8.26572237616921	8.33324414628088	8.64997508391709	8.59299489480141	8.40914972350866	8.49281377343628	8.07973174919137	8.5988762697855	8.85294370778457	8.50774038866578	8.26981955254549	8.32435605488495	8.91231104427207	8.80873173078976	8.19777650908389
ADAT2	7.63060012800077	7.77636255426502	7.63835814328984	7.65238756867512	7.62678305472018	7.50217040425448	7.64066943776652	7.54782346713863	7.66495253281139	7.70208604714777	7.69937727001857	7.79101829326184	7.55126829515496	7.66218977753352	7.95336349547648	7.77884182388496	7.62913472021724	7.64066943776652	7.71890369712502	7.58578551765824	7.40192261187035	7.68863565120223	7.80221044518338	7.64202750053574	7.38936995535662	7.52014690613618	7.35289274891164	7.47293426900204	7.48754967580021	7.55502403230944	7.64526491858877	7.67474208810109	7.61474240349914	7.80924937810822	7.5324390058649	7.50309956788319	7.66900122425898	7.59560489396522	7.49822779959476	7.63301028073372	7.63266408324488	7.40950665348025	7.58692116167852	7.45352358781376	7.54188841019201	7.54416947924943	7.57423816936901	8.19968173717549	7.39528814144928
ADCK1	6.61837828687568	6.52550859529539	6.67951992351492	6.51128779380183	6.54033665776259	6.48455477368038	6.664723822048	6.265538717711	6.3583897337801	6.3755000151739	6.92543735455879	6.2155704018872	6.64308029337299	6.89441918174562	6.05938697389978	6.21718806334069	6.65446769944804	6.53759224267235	6.32650486491135	6.46748463310703	6.52967463903462	6.55896339207435	6.67726310382495	6.64186041970651	5.69898458468219	6.85371065376414	6.97640730671826	6.68903788452436	6.31686539080768	6.94619349240207	6.45637392700892	6.41696410258029	6.63594691295705	6.54827347019861	6.63702018313439	6.62457767472656	6.61975191332877	6.40050559232366	6.38520379132026	6.54795511999343	6.39510213138828	6.64851979136289	6.88241097689974	6.60469401825743	6.74360660120585	6.56804906950147	7.19443191499957	6.00354114297841	7.10805552828888
ADCK2	7.86314195167133	7.77362332404526	7.73743420954074	7.35814307677146	7.49201098975338	7.3112258209963	7.58922538843008	8.13914404726768	7.86352685628536	7.64491172354715	8.51662076680543	7.73804657376124	7.95815174360675	8.26110120492564	7.30578413085618	7.23315963128247	7.98763893961944	7.72174989114837	7.58130584708742	7.47041750369383	7.66564111574163	7.36646746703995	7.34113328602664	7.56798092819415	6.56364843505684	6.1763283076221	8.77325115290222	8.31779295369854	8.39541211548108	8.33824684537024	8.22997117405902	8.13877074898142	8.45440570593231	8.07602277430236	7.92297888023474	7.88296476524563	8.09260761710003	8.20346742844958	7.63301028073372	7.56053767940903	8.03828565986217	8.29789107407272	8.27220474803872	7.92330467509601	7.80793149127822	8.20455810646241	8.43370986893184	7.27876592097759	8.27141151936597
ADCK5	7.72946541293525	7.5374713906779	7.66385280362065	7.44613882393396	7.66900122425898	7.51247560668184	7.65165200104694	7.97004892305481	7.45854684199535	7.72746334015006	7.66024007986869	7.55644207809742	7.5331799509014	7.50217040425448	7.79067358024378	7.57057118217641	7.32338045916655	7.68395490850223	7.48696695385556	7.85093594858623	7.89860364857092	7.61071426846515	7.73094361194012	7.63484314003915	6.9486239145323	7.11951092156285	7.60822728590439	7.44682988971792	7.68895452968	7.60233832328636	7.6541358780315	7.4892359425883	7.71099200874611	7.76820721449101	7.72918332269524	7.68964200010883	7.81891089165588	7.83667041735176	7.59756558218644	7.46901807061887	8.20012296736182	7.51399051281173	7.54452001524766	7.28650929526972	7.75526447460465	7.56645595482868	7.86032292608816	8.29668614295042	8.3881238446841
ADCY1	5.26586243821141	5.31444610420388	5.13116105768282	5.24325156932978	5.16150637233104	5.27716388697954	5.21077192875388	5.35181867583721	5.33256033719004	5.25606543223732	5.15205452186162	5.28341051197137	5.00743962499064	5.24138304283001	5.09362651477957	5.23126887663385	5.37870343550885	5.36790960843008	5.26437449314899	5.26991091233049	5.01092051495593	5.23730775003296	5.18112809264445	5.20582267273627	5.24550923361066	5.1493622186286	5.14697362605232	5.42953163163704	5.44610567696786	5.37690165622127	5.29860003967729	5.36216322606865	5.00635872188019	5.2394554666405	5.07514930578483	5.24823487940156	5.194970931426	5.20978384070292	5.23154258433228	5.2735631543915	5.28238716638078	5.00581692110895	5.19050101847351	5.27781585016787	5.23764393195901	5.16185569085	5.2607839330374	5.58360631388918	4.83825417555882
ADCY2	5.44056592352938	5.38642305218626	5.50420491202284	5.50908490314996	5.36667055838123	5.3560295375429	5.31601403261542	5.20541839461859	5.07079452345132	5.57278101828762	5.41492627083207	5.85776659582983	5.31601403261542	5.2885224249746	5.51166819648432	5.74616381183536	5.3410602741292	5.50575183254983	5.49223141115351	5.88170981894189	5.41874345641749	5.56408979519805	5.69762778408426	5.29743614415341	5.4673022350761	5.22864576797415	5.29158090069101	5.36404304143959	5.3928116776721	5.5129531459664	5.46300457721437	5.54733506130741	5.31571501486457	5.46991056494371	5.45445145810611	5.40208671830291	5.49451022019236	5.29779941734937	5.30977564898401	5.21564878464842	5.02804732958865	5.19155647890745	5.34496119708018	5.58706672959249	5.18573849157971	5.21600735739359	4.96487186177322	5.29817848607113	6.11374796950136
ADCY3	8.88757924024663	8.82553647480971	8.98315910583118	8.99298825089885	9.18321486821257	8.66495607641177	8.84308916743773	9.00060280172593	8.60984167554601	8.38056162511638	9.73702139285394	10.9089253115655	9.49158990741739	9.39737862321	8.64142854841337	8.93038996954196	8.94368229125088	8.88202338757167	8.75274228398756	8.67429467537194	8.83222979454206	8.70273433963998	8.29631376686207	8.60814752427212	8.81758076298281	9.30376128773438	9.38493650667343	8.69886440128198	9.04908486158507	9.00309175075321	9.23525183242613	8.9919286212913	9.0632730241184	9.18841625372306	9.11067974958318	9.27116858157045	9.1898213719802	9.15424638715439	9.17998472928484	9.31781979457766	8.85702313665292	9.29322417132895	9.11882171029935	9.30933263292747	9.22483660748764	9.33279236194501	9.26447697410525	9.62289184312654	9.21973425020054
ADCY4	8.3285901906939	8.24074529724175	8.14794501330486	8.51474307037712	8.5210425734168	8.3111607245252	8.20890494074041	7.85408578033479	7.78884988916398	8.00096598781907	7.0670880105775	7.78274449161953	7.51544064508429	7.09845339468873	8.8981170286227	8.48550458153328	7.65660697424257	8.0929896098666	7.83386733317859	9.29986500944168	7.77114686905357	8.91616028260926	8.53383667086608	7.94328033747619	8.47818122338134	8.06878229482946	6.94901248899486	8.03469455337658	7.71794479568481	7.69163738496013	7.64095978003292	7.14244373530485	7.56193424279443	7.59624245877543	7.59258792594044	7.42813991859045	7.44613882393396	7.51322247052743	7.37198295400274	7.50284859559438	6.85898523373667	7.01141519041489	7.68686494282879	7.00059832500392	7.49982346235675	7.18167379860549	8.12017079471285	6.82159074988656	7.99478237274039
ADCY5	5.20238467254157	5.24415702059955	5.27151697947182	5.33861119920068	5.01668732393176	5.16048902926261	5.18331181045242	5.24864576225267	5.3032779140168	5.22184897238021	5.50356299199589	5.09325239791872	4.78741003867702	5.31914389386633	5.24069130457907	4.83194555641447	5.19117753088417	5.09541199498144	5.1966167454076	5.38078377104765	5.17623505855228	5.30099393987963	5.26724531003804	5.15075330009145	4.70540382782368	4.75982827700873	5.29612637424764	5.5564817684187	5.63622037173318	5.47561664225454	5.21204506162386	5.11055753882193	5.08491989867421	5.16876826901068	5.15721823466855	5.25789177422866	5.40116538020088	5.32438049015295	5.25908546709563	5.18112809264445	5.28946760994193	5.0267482083634	5.37426472093858	5.20734696959895	5.34397829253237	5.26331487437347	5.24749803164411	6.04380598695966	5.08459496586251
ADCY6	5.03336429950949	5.02088655527924	5.13796428476363	5.03751823840413	5.11022206005406	4.88488055857374	4.84910306670892	5.18785813347298	5.01092051495593	5.17719510354224	4.97576202113499	5.0384347011888	5.2397400733666	5.06270661467049	5.28053413981898	5.01415413337469	5.03932379011556	4.83241123482797	5.03506981796232	4.97333622108417	5.05851215795716	5.15040505502639	4.95611553648486	4.96429991513717	4.60830615198407	5.5981112256035	6.23965520845995	5.01782000822947	5.88226204938226	4.98480133818359	5.15238256853262	5.05094045652033	4.86183518132205	5.08068472136851	5.11081463346658	5.1232895507956	5.15238256853262	5.29294230154976	4.94542286474687	5.03244610547441	4.96703689847108	5.03244610547441	5.07978722274324	4.97099364803246	5.14671933013436	5.07046625099576	4.97518509848626	7.10273519395632	4.62903381667441
ADCY7	8.98210004456326	8.92088765818769	8.84816026850183	9.2456462812242	9.38878806848236	9.2669842207398	9.29512167093859	8.95806132150344	9.2546839937366	9.10785256339898	9.14374986642721	9.16719411356939	9.07386760787178	8.81333832868748	9.16882218866802	9.3220626355356	8.96725686600083	9.41325168889415	9.56463915163689	8.59649331306284	9.19333011960176	9.29626911796026	9.09309888957019	8.935081618897	8.8772831703564	9.17389168048531	8.59337391156693	8.77759600404108	8.62893216263493	9.20762858459464	9.1485961206821	9.19388849135111	9.00438212280232	8.8824753401099	9.40241827986855	9.18910645786034	9.01668534831638	8.84816026850183	9.0654187096052	9.41715600701748	9.7971801528649	9.10386200763929	8.6143305327184	8.91965585069095	9.03977527864756	9.47139659215293	8.61640365674705	9.44492780501454	9.0620089074791
ADCY8	4.82282344220539	4.78871101137531	4.90529869447684	4.7679714201412	4.90964479138834	4.65886519501857	4.69721543387049	4.8655890414131	4.61245727303582	4.71010871536072	4.32516799385799	4.92737223371268	5.0929053868031	4.53973127401306	4.7645327619434	4.68627980638152	4.77540352039078	4.86301012602704	5.26959215093094	4.81923534193842	4.96832877765333	4.70936928727729	4.9155882685665	4.7403133079956	5.05813116943192	5.15760488104949	4.7679714201412	4.74640984028512	4.86486933206725	5.01949557128255	4.85485743884619	4.87152186771045	4.87521470700694	4.88464176581973	4.78612128563514	4.8743940555201	4.94405116184178	4.64086303508292	4.8928428085018	4.7241612894042	4.92589851756614	4.53045008476186	5.00293231142268	4.84772126931506	4.65550631573428	4.98378973150246	5.0156538794683	5.05347959919082	5.10588329541569
ADCY9	7.10877450253345	6.976122932122	6.97640730671826	7.12659787222022	7.13293918629921	7.07510821467441	7.2494214501578	7.47293426900204	6.79333225007129	7.23763884538585	7.26298749451428	7.08719488278164	7.54159311925055	7.39980231937667	6.75664427126201	6.97550875142166	7.46871001527787	7.06103297164784	6.96564502453512	6.99451741757211	7.62005037296939	7.00980248387958	6.71935361357788	7.36086808744425	6.33092654135297	7.77602878779357	7.22115107857972	6.66758111878454	6.67895022841211	7.09749404201074	7.07981334533886	7.43276666708204	7.12374703576548	7.24076713578298	7.27000033403048	7.34215888848524	7.59560489396522	7.27076635219159	7.08299067535247	7.18069716966825	7.30370506026072	7.1163856018829	7.26372429627498	6.96845723675531	7.23640921582684	7.75825564429718	7.39072744053079	7.7868556201913	7.33781265593873
ADCYAP1	4.84298838753671	5.02487825550044	4.86301012602704	5.02869083459211	4.99454172664591	4.67394329173472	4.80428828625832	5.027568879693	4.64302343513757	4.96777311133601	4.84390939412208	5.00973607919718	5.00084790429772	4.81321321710758	4.61550765078658	4.78010475638693	4.96600711975563	5.15500699608711	4.92639003014128	4.94577139438942	4.89783664082746	4.8828021440432	4.81346375104167	5.02894773140144	4.89938800244222	5.60878054554393	4.83194555641447	4.76824560116994	4.93408699137599	4.76487935490876	4.97099364803246	4.73217817681264	4.83615371031782	4.87879809091872	4.793279733694	5.04176229669358	4.85008459308246	5.07484158480722	4.90554918928585	4.82720493421931	4.84910306670892	4.91790814638604	4.91316503435108	5.09362651477957	4.81244224293266	5.01474152479045	4.61688439912238	5.68661299148721	5.07426110160632
ADCYAP1R1	6.43026064075314	6.47868509169263	6.50173182795693	6.37985191851353	6.14154673901034	6.36986436939159	6.33152938226162	6.29274048847028	6.28835816425084	6.47901564333389	6.37958828836697	6.3256392160515	6.51128779380183	6.53059218568154	6.53816144012649	6.05276842581388	6.2930697567712	6.42995099408971	6.37109204229141	6.52451856126403	6.31837912268918	6.50517657913617	6.47438366164597	6.42339077995848	6.58480393264325	6.77030370241677	5.70130085417685	6.57214085868219	6.45730817351669	6.27679048935149	6.23456856526215	6.48163886657733	6.39569443377804	6.51654908609972	6.40275250244351	6.4076797755015	6.45483972516118	6.37260931671242	6.20111588699995	6.19932650978012	6.4002425786855	6.32135687517566	6.18346808492912	6.31601960405454	6.4988180315629	6.43520283971073	6.22618593601816	6.07871210318997	6.18346808492912
ADD1	9.33844791289251	9.5525356680897	9.37848067490837	9.19962307651777	9.11817106068233	9.48366107545846	9.22655018635857	9.02450511165228	9.36655173109181	9.56792357996044	9.81910816758454	8.99916856240715	9.8134671682228	10.0346604730643	9.74740773128984	9.20649414752224	9.23247731460994	9.17810908060447	9.44613880341086	9.53432282954541	9.52833178427917	9.20464280996577	9.16551820352161	9.61506084943115	8.87118198467086	9.87980206555777	9.88176140264759	9.75184280612315	9.63368461547261	9.34688584635463	9.38413808380315	9.64434435163479	9.47540131477188	9.40441206969608	9.32515149784178	9.50789826537937	9.68855984543866	9.61247300699234	9.69166184033059	9.54993985804326	9.2086516101024	9.42811678525364	9.22542541847553	9.68248151449495	9.34079630348282	9.23577670348578	9.571462409339	9.70297472120183	9.0360266220942
ADD2	5.59704812259587	5.71615719772896	5.55568374476475	5.47439475028628	5.6443432025564	5.45833565086585	5.48014209062519	5.59476951231686	5.70346472306377	5.47865104430181	5.48525099527545	5.66927960009332	5.49026378150812	5.63845055165741	5.47194179977147	5.47060941504343	5.60025765682099	5.42572040940856	5.68959892391033	5.54097054523715	5.62473324993769	5.52954426472454	5.58270462387251	5.46991056494371	5.18368062184917	5.1289635882343	6.25070447961593	5.66927960009332	5.69060013738015	6.18550192271677	5.32407306387997	5.44341804444172	5.51001708444408	5.78043894627359	5.52160697303778	5.63654943112738	5.54649991168926	5.67870765381929	5.52160697303778	5.51092335486104	5.45445145810611	5.60161168223439	5.47127849968841	5.6356263920449	5.56501520574013	5.49362043738374	5.69852172453998	6.53059218568154	5.51977455038219
ADD3	9.566506193185	9.7533792085786	9.90095177973691	10.5235025096837	10.2815996332935	10.4373258345828	10.3687230708502	10.0124571678258	9.66673089584065	9.81910816758454	10.0617399998637	9.86934904887593	10.3953802546558	10.2632686397164	9.51503066131375	10.0839716762015	9.87184951834135	10.0635675419848	10.1677724973862	10.3519388113614	9.94612031938769	9.90438527614313	9.8952736060997	10.110076577069	9.82494174122907	9.8560409885534	9.63895274308243	9.65506813681407	9.82578066765745	9.8926391947068	9.6006318720048	9.74649566518207	9.58413432647279	9.69479832701495	10.3598827935051	10.3216245150416	9.57704374187809	9.51910011055915	10.5067723458068	10.7122324877079	9.88755047930192	10.4216286098983	9.87820624766127	9.86594273498239	10.3262734158194	10.2751881982014	9.6410170167047	10.7557000339101	10.046392707681
ADGB	4.45070228807594	4.84097217424438	4.71949028358386	4.56130675559566	4.7406392308808	4.87856522634219	4.8674897359943	4.64953215993886	4.55344977154886	4.66183330063751	4.58626966787407	4.80766809717325	4.57022468984333	4.69514594204037	5.20357222124942	4.80899959804305	4.73292206379098	4.84751619555761	5.12005584541636	4.47582472052544	4.63797257523357	4.70302823445717	4.94542286474687	5.07331587522766	4.94742460043815	5.06821762994294	4.94405116184178	4.93132085763604	5.02513860703683	4.92497684654467	4.68343454647909	4.81945829786435	4.67394329173472	4.59349624703302	4.52589911940454	4.70048436262283	4.71917215618279	4.84487738469119	4.82616896376943	4.93647339825072	4.83451669416542	4.70765337802293	4.56130675559566	4.69858741942342	4.71622342898023	4.58626966787407	4.63918691866776	4.98240591057221	5.06136454104499
ADGRA1	5.73284511207474	5.57969540240521	5.58510085248055	5.72111318228004	5.70085737214706	5.73284511207474	5.76218732919746	5.63622037173318	5.64044636550624	5.79483779367397	5.90391400882069	5.72438367923762	5.83973302852972	5.71504977111608	5.94614384580465	5.33735197088537	5.76670890509425	5.79455672807547	5.64197727448394	5.85920079721785	5.5838383019277	5.36140702921003	5.7886628216301	5.70166931554403	5.95236381939588	6.05795451917987	5.19731479952882	5.69509983321376	6.08748670378076	5.38110314258699	5.67703523048148	5.69277761467762	5.75922633588725	5.69310240528407	5.60698161825481	5.562498285802	5.70397610547014	5.86514260270921	5.77149932957869	5.6945281282601	5.64531366047125	5.64463939782273	5.64139113292634	5.48870057870648	5.76218732919746	5.80331852669919	5.77536740793714	5.66315236588504	5.69341666547766
ADGRA2	6.90886518091526	6.66599743726145	6.68839975033176	6.69118922501074	6.69342235704973	6.94110671194249	6.91195922432175	6.74754799605662	6.68938464829406	7.19756573320958	6.64272302919215	6.78744475507215	6.91657704335033	6.62516273842363	6.64823283091597	6.4625522326359	6.69844935427062	6.57153107534325	6.59592358725837	6.67895022841211	7.16494317024122	6.69204063334198	6.71060326400763	6.88023923702855	6.43763457492635	6.47129371167075	6.92271751701342	7.44977328008621	6.89103384656633	6.54158097490259	6.66633487515615	6.59813572009538	6.74162098365381	6.72885630669452	6.8269593350699	6.75161250291014	6.72397708398227	6.84477695256966	6.91577747284362	6.84845494580847	6.77421550291622	6.86766470069076	6.67951992351492	6.74072179854254	6.99808858261583	6.82344784195868	7.19410785287913	7.0463648531548	6.85985413660207
ADGRA3	5.99219956248912	6.02380571176315	6.05429514956761	5.98843659721487	6.03505587150313	6.02163706643605	5.98873706723989	5.99815279154458	6.13187872980536	6.07674767500957	6.03993699089533	6.08713377535455	6.03265163403599	6.05218150460094	6.01971938661366	5.93327050727575	6.02977172782681	5.9799256210097	6.01413829349067	5.97320753698641	5.95667109805871	6.08181080645203	6.04115873947039	6.02143019070623	6.3070293204475	5.89862092942076	6.50200301571138	6.01861710546558	5.94493144621409	5.90940158149864	6.00490455867283	5.98023610159495	6.01315864890159	5.91382178427189	6.03148169309562	6.0376524302327	6.07206210536846	6.02772868080521	6.05766225988661	5.99162207053112	6.13104700245736	5.99091915740958	5.98134649233151	6.02502425467375	5.96714464275936	5.98023610159495	5.96192358381237	6.3256392160515	6.14235832226288
ADGRB1	6.70428461225387	6.77058773210606	6.76998351358809	6.72511263910291	6.70428461225387	6.74638626111738	6.70400123741555	6.74388221841438	6.8746670050167	6.75695733123356	6.83612282161399	6.73776759793753	6.72790533511644	6.68971186592336	6.84634839460875	6.77853308619783	6.74162098365381	6.73549139985663	6.67681082172028	6.74072179854254	6.67411093345759	6.78390766975419	6.88208201273002	6.645448949753	6.38611496913024	6.69431978671231	7.22199094818138	7.2315154952955	7.43276666708204	7.22513223096193	6.69260384076625	6.82402841746003	6.69033588487608	6.69697412800909	6.74245950283604	6.67775384538249	6.71935361357788	6.77789248608994	6.70602317673449	6.77729964783301	6.79481732683758	6.69151542328859	6.76010242560088	6.58038891668969	6.78175162763487	6.72885630669452	6.64101276267756	6.47309776294302	6.45516688797861
ADGRB2	6.37926791096092	6.40459029937575	6.33642165224652	6.18012479285586	6.39798409587875	6.60498889549938	6.50785262044642	6.17277395320023	6.33467127313081	6.37524294245582	6.37080529052094	6.37326814504667	6.49022758660055	6.58877428980851	6.54596983220864	6.55863268685386	6.45973781939459	6.20557320843708	6.51128779380183	6.64823283091597	6.26813538853679	6.47466657175502	6.49458724588325	6.23991559554057	5.59629807638412	6.37524294245582	6.81906243169132	6.56995150064491	6.51596942400088	6.69401947511362	6.45555027198091	6.49400569464283	6.33840128159426	6.39917485951878	6.38414358251278	6.33386827310057	6.38941743090448	6.47741352037478	6.66387324414378	6.55170784700627	6.58903635348087	6.44620137519212	6.46569131065627	6.44012801682909	6.58972080084546	6.50173182795693	6.37260931671242	6.81758691171185	6.6127202840224
ADGRB3	4.73962623844227	4.691672377565	4.70263617057686	4.62770148437619	4.552518770952	4.57875584166279	4.74807201173634	4.34538951075474	4.73887959479435	4.82066758114938	4.800959146466	4.70592141137925	4.6198030090433	4.79239371220954	4.78345165733851	4.85156782021463	4.7679714201412	4.79181450137575	4.68210839899069	4.53301502963023	4.47410513371661	4.69130119596517	4.43984914447622	4.82880304098946	4.9067342818532	4.89522855091456	5.52191661664457	5.07022095809514	4.71256548155795	4.83551405010923	4.50649075653996	4.57875584166279	4.6905552477273	4.81217669027709	4.66134367217404	4.67523102670698	4.78871101137531	4.60896325802131	4.6896159865318	4.67394329173472	4.39421782265955	4.95030163978757	4.63797257523357	4.77796793169908	4.7804077562878	4.36280301506463	4.82282344220539	4.79293632168822	4.77721274106388
ADGRD1	5.91410206816181	5.81566147959184	5.94614384580465	6.0194205928589	5.95236381939588	5.91440790822622	5.84917652743433	5.99589453481422	5.8792076945933	5.93173787807166	5.84267700146309	5.73911811566977	5.8135134288593	5.86324486624023	5.68959892391033	5.94129823270183	6.03412662822188	5.87512489882724	5.98493173743738	5.84702972368524	5.79431602015569	5.83839406715597	5.88849040223436	5.99397820755591	4.9320104228968	5.80213935405151	6.61665451997499	5.9076795962739	6.0406303580354	5.81868861163725	5.90032861023564	5.89948312244913	5.92629726165481	5.85920079721785	5.89111426039734	5.84301656276472	5.81566147959184	5.73534859041822	5.85950841647397	5.76955015829889	6.00379229197131	5.87099164580453	5.92340462446098	5.92852600191212	5.7384951058042	5.80213935405151	5.95236381939588	6.14078807993207	5.5564817684187
ADGRD2	6.5359206496169	6.56831241150947	6.62398324662205	6.72936924260381	6.58125321279477	6.66167391158301	6.63191834671207	6.5300095308579	6.63771768020744	6.57214085868219	6.5092035232613	6.72511263910291	6.59381660058077	6.60218082180584	6.84671178400321	6.58972080084546	6.63339786224638	6.65885541670424	6.81631819216093	6.85680931497794	6.64990719795231	6.73891470183483	6.68021256500312	6.71581512308209	6.41322384517585	6.34485699838301	5.69509983321376	7.01236652822814	6.81155340782204	6.57846099758902	6.42649332038119	6.79992132015937	6.85165136785399	6.70602317673449	6.66107390825964	6.68534648239347	6.68217777005588	6.51354917830009	6.60700653845395	6.61757701590346	6.67656481269614	6.61975191332877	6.68166530475501	6.38802068394057	6.60405074736205	6.62749565558766	6.66732217109565	6.87440537747359	7.27000033403048
ADGRE1	8.47072310717322	8.52024394404197	8.16462230998851	8.11142339653164	8.18994525130787	8.16165475638259	8.59128849021056	9.04081891287008	9.3803016746259	8.6554279881139	8.86714255701832	8.79300425892713	8.06878229482946	8.32282365608129	9.32758621980394	8.55377703022122	8.20853244381868	7.66154686215276	7.77042959816282	8.5314092359001	8.52885769760062	7.60822728590439	8.55289360225654	8.40852928512171	8.24618804345084	8.2204950538366	8.26143072120225	9.25968287356483	8.26798509547006	8.51021939068084	8.65682082646436	9.01156993462808	9.13766258940814	8.52480503869921	8.742349331029	8.54960646861065	8.34025387327986	8.85800788524511	8.26143072120225	8.28421626679755	8.28738958236094	8.78034359771221	7.83797817158164	8.52140070114327	8.62165169889597	7.57831287787365	9.96245382943447	7.8470729664609	8.46609142533655
ADGRE2	11.6992166893856	12.0149570163964	10.6692430269122	11.1935344799985	11.0419126412098	11.5074715512979	10.9381588300307	11.6992166893856	11.6276857180268	11.8422731142387	9.77591813816109	11.2708766884393	10.9788973780594	10.0909233587863	12.2876726555794	12.2651367528058	11.4244652437663	11.0632267630412	10.7671133297826	9.93590418482341	12.2975671289432	11.0748069164906	10.0918375082731	10.6408928641209	11.3860485605005	11.0303344554433	10.8191775975707	10.7770010703702	10.4961126067169	11.4287038370492	10.7621082963471	10.7176005108331	10.9315271029445	11.1077572941353	10.5903222355464	10.5010951538626	10.7985866488051	11.0021466199202	10.4732028714375	10.8299409593199	10.5067723458068	10.4699147413281	9.8992991037862	10.1848740579255	11.0771922764506	10.5956168757918	11.1164023959676	10.2004203181203	10.5461559273269
ADGRE3	9.8749597679585	10.1312719820666	10.0263369277344	10.5247957928495	9.863106541163	10.4396094845111	10.6244468277844	8.95251975833453	9.96864048918214	9.95895153833423	8.623681501921	8.51698488424252	9.40383300797953	9.58945581242726	9.99343317511563	10.8089456978812	9.83670092363026	9.88339988546809	10.2013429489357	11.1973380207809	9.77278812401626	10.1551226474083	9.93862102582705	10.1972767873512	10.2881451931892	10.1648189765785	9.26254993857071	9.94359974380578	10.0124571678258	9.71527163802052	9.08454155347677	8.86347593956073	8.86714255701832	9.40705750405872	9.46285645417038	9.29937363581251	8.9480502385776	8.8772831703564	9.77673658336274	9.93767440144167	8.96958840731921	8.57432388279359	9.29453963808335	9.32142694433859	9.47270724784643	8.70643350433033	9.72571554110129	8.35584914776191	9.57704374187809
ADGRE4P	5.75125701920196	5.68612301664413	5.75004213714567	5.66961849236693	5.74792815463458	5.54529180784044	5.68256069609978	6.07454303488172	5.64669571645323	5.57041868500146	5.86489630995861	5.33217381273075	5.7184084746749	5.92175395437538	5.20885650282327	5.87425901451311	5.62243456160744	5.46918536384225	5.38764592141491	5.77175373743457	5.51757119491299	5.49700942784667	5.41007153087312	5.8012548283379	6.75586880127913	5.75746724565515	5.64279819891132	6.38941743090448	5.8947795418298	7.05956849115183	5.73911811566977	5.66901842546336	5.84396023869695	5.71295428890822	5.79227503324618	5.78243493169122	5.77652639340609	5.72238848492789	5.73031588607713	5.75804771287948	5.64279819891132	5.96387141355771	5.96364196575925	5.87774060212772	6.0308995785153	5.86201223077104	6.36020717066952	4.29515878406925	4.33910117107054
ADGRE5	11.9869438690975	12.3509940335527	12.1907674961939	12.3956495521369	11.9508539883852	12.1254183600198	12.2178479661678	11.3520859061724	12.1507308273338	12.213265344751	11.8820296562154	11.7245897305624	12.2692248956587	11.8202832022193	12.7452408159259	12.7396667059797	11.504411140512	12.0876393176296	11.9325360782484	12.1254183600198	12.059324617096	11.7283771355723	12.4333989249852	12.0669795461141	11.5747270198054	11.6745256503112	12.1291394572511	11.8466061007679	11.6992166893856	12.2876726555794	11.7715754683308	11.6357307684737	11.929149476098	11.9325360782484	11.7483070365082	11.8574497423247	11.9591626402748	11.7849221713673	11.8106307886104	11.7715754683308	11.3469387692094	11.3688869005725	11.5834479850355	11.8229089196977	11.8076741538815	11.5414053512099	12.2003069849199	11.5351900976597	12.2975671289432
ADGRF1	4.85329684760322	4.7945065958159	4.83755994227194	4.82662284384118	4.77183278000916	4.69291166492167	4.71505956993579	4.78612128563514	4.81578151090455	4.65184090074327	4.81703465058653	4.77770143016873	4.70415847905472	4.84223559701389	4.78225764559206	4.81403710799172	4.79685136071989	4.72597323368403	4.63155550517457	4.78612128563514	4.70381758110427	4.84069738301227	4.75704317861713	4.89450191342043	4.88730473358774	4.93317293405626	4.94788192690138	4.79940943537771	4.88918032829887	4.77665417579228	4.71117909416099	4.70670280107657	4.70162541304226	4.54233558903589	4.7797909494625	4.78797836382688	4.90602527092803	4.7406392308808	4.6812238253362	4.68714539786505	4.71949028358386	4.76332575879291	4.81502490060988	4.69682878414611	4.74977075450905	4.6896159865318	4.796356984849	5.22124681144704	4.91199535264991
ADGRF2	4.90811751439858	5.10788940130681	5.01092051495593	4.97021933634805	4.87620126028797	4.85682929282664	5.06296826668919	4.8527818859007	4.8674897359943	5.01949557128255	5.09578036249748	5.13082412439386	4.88349702308765	5.09488821237696	5.01357341503333	4.96628650292992	4.86156244843521	4.9615999361813	4.96628650292992	4.49327007686557	5.08714394263927	4.90811751439858	5.33631126203344	4.8841852936352	5.05197245420546	5.59599004885586	5.8947795418298	4.68484353840004	4.65282878260229	6.22533019306564	5.26724531003804	4.93104458922902	4.95307661088584	5.06047490778437	5.18620944357523	5.07022095809514	4.97597581866483	4.97150391947309	4.86578612184839	4.88656614018407	4.95989483565892	5.1235337726457	5.17401946280899	5.07236247455631	5.03306706390271	5.13439769324697	4.99988843673065	4.63656221609916	4.61615430737892
ADGRF3	6.64990719795231	6.68839975033176	6.59872486562321	6.38802068394057	6.47591711931921	6.52819421674659	6.55444035634109	6.34250648692123	7.15405665666495	6.46484425883541	6.47989023942431	6.37596051937444	6.40816049706548	6.45064752896986	7.02949204896394	6.86870866141091	6.34390567459395	6.62687248511732	6.84934221797907	6.43951388549905	6.4503059034137	6.58385704619107	6.71795208865224	6.41951977355294	6.71730782934509	6.83113262274652	5.47791036850134	6.71060326400763	6.93184856995452	6.43194805124841	6.51296084335928	6.56466599997599	6.53286728677932	6.59033109646744	6.51755647243595	6.52183789310497	6.52451856126403	6.41088520331086	6.5729751055052	6.44898311335227	7.00325070694418	6.26523588993849	6.41465218231774	6.4839108967266	6.18668163248084	6.27266999244107	6.58095928579249	6.41495139280739	6.20615625660477
ADGRF4	5.55003000574327	5.52880506840275	5.61523043770851	5.58792694279492	5.68612301664413	5.76135180917095	5.69188650999363	5.29743614415341	5.63783568976835	5.72163661434337	5.75718398461523	5.51784651219072	5.78505924398864	5.73107608219548	5.67929170420957	5.71000314780055	5.61585562406778	5.66278464064659	5.49973879659348	5.76466862202572	5.56465129600595	5.5407227581778	5.59936485495344	5.61268818285449	5.55118130451531	6.56179462501765	5.27817531021634	5.45272138445844	5.4115883980263	5.33532612065871	5.48718157317195	5.46047545803843	5.57278101828762	5.53090395430231	5.57367368609257	5.42769903538715	5.61322265598429	5.60161168223439	5.69341666547766	5.7635803781765	5.55806396698804	5.53620907081496	5.36992135600206	5.6987018963843	5.59278096355162	5.54468395356035	5.42953163163704	5.66250407105025	5.65177477099199
ADGRF5	4.71223857576687	4.75047915412956	4.58935806289612	4.54487918579619	4.47582472052544	4.84069738301227	4.79707821048462	4.9251914437397	4.77845100882648	4.49800260859276	4.62194571413795	4.55934522654685	4.71987602359844	4.77244219889357	4.74090915018675	4.81899701229443	4.81995126271903	4.79583827243532	4.43984914447622	4.36768136903825	4.75199744157378	4.84424781713481	4.77899282338592	5.02115120839782	5.01892476325542	5.00381521845473	5.14071322018335	4.97597581866483	4.93926383150403	4.96932975385848	4.79016206352658	4.72564171563835	4.76971957367526	4.89685313491114	4.50944189371532	4.73481106075293	4.7188413076293	4.89894334574007	4.89502106797896	4.88187952353781	4.78405747064528	4.8839610192972	4.82310409088691	4.69644936823313	4.59493541377648	5.00017961093759	4.98986497000534	4.96429991513717	4.95786053734619
ADGRG1	10.1450741025335	10.1002136412685	10.1321677917775	9.85130881638087	10.408919328072	9.98099724733354	9.80631724115261	10.7605088935076	8.92088765818769	10.6423096270721	11.1041332074427	9.71457631992991	11.6307054429932	11.2552433882186	9.20464280996577	9.25665440303573	10.3362192706105	10.2434284790419	10.5758743055207	10.3635199516291	10.1198583474745	9.17747598950496	10.2668337901628	10.5643702517773	9.83571735470858	10.7176005108331	10.3926883746663	9.00824603351583	9.51774707419935	10.3386963880774	10.8191775975707	11.1348340577523	11.0910383965886	10.8616356431536	10.2688965696509	10.6674182597952	11.2808985309312	10.6478619155283	10.1619855000672	10.2911243753612	10.9930309978711	10.934893472397	10.7162573659026	10.9089253115655	10.6590247017946	11.2758347225177	10.5604394302086	11.0748069164906	10.2945331850868
ADGRG2	4.87570718486328	4.81189884036119	4.54729980474183	4.70832882185832	4.75234887641978	4.74322827753676	4.76271214424875	4.70381758110427	4.63155550517457	4.75266785583813	4.80174810276869	4.97840213255619	4.84595498529515	4.72597323368403	4.91840736856116	4.57956535331142	4.71571672019774	4.82411288843278	4.91928109713961	4.67856476046568	4.71742306102264	4.93902094278001	4.82490314231504	4.58171646444214	7.28442825181651	4.93438584748711	4.87345107900981	4.82691332909646	4.90583276086621	4.77954580457572	4.72564171563835	4.66233185555921	4.89762744485509	4.91029550477147	4.827600860375	4.87694565081823	4.57403723666892	4.80147468365381	4.90057974123332	4.91790814638604	4.78434519549229	4.81004041994345	4.85608607363949	4.83055367381968	4.83577109288999	4.80899959804305	5.01304485491909	4.93745882334063	4.91342414705321
ADGRG3	9.56528073262425	9.52179695100349	9.32011716200137	10.0043963096951	8.97203789224671	9.41715600701748	9.32011716200137	7.76157306711219	9.20018752790538	9.46836796932034	7.66672559454739	9.52709574965188	8.26832540130354	8.42117692006064	9.9960703966408	10.2609245521858	8.86403224650703	9.46285645417038	9.44205120372794	10.1904507522784	8.8291265952895	9.55391088731779	9.50853256246938	8.71427605136922	8.50527141721268	8.91189069833863	8.20693996295039	9.20175233992278	8.97606529950144	9.05606921186724	8.46310896529892	8.14075247092823	8.22247086504034	8.49718877949658	8.4920420856912	8.31219062083232	8.32820740256513	7.95303387247017	8.59975780156416	8.90095951455745	8.13223112863696	7.52769017536884	8.12777391474092	8.44304368176657	7.88189824693794	7.73384342744784	8.48672088776103	7.73151523486542	8.90145804039535
ADGRG4	5.41315728953798	5.62705678561489	5.47470063909248	5.53034702301864	5.45510646866002	5.38247427459478	5.38606941160589	5.46615774502096	5.39608489623271	5.50521172659325	5.52786635769523	5.39532819418506	5.44610567696786	5.60466945921571	5.16248432576598	5.21662965319328	5.47653891714945	5.29675812953658	5.704303858863	5.69481847049937	5.12554100970362	5.57648564403177	5.10357847309654	5.75379998782874	5.7729999932305	5.25533339760205	5.27182315747716	5.54035290408266	5.17131814210087	5.27502041111516	5.57883424759297	5.2898365114581	5.41874345641749	5.42495731980467	5.35839357194589	5.45329024840581	5.58444040661767	5.44811682952844	5.46823122895134	5.43681355084132	5.35676427416657	5.6011924076932	5.65177477099199	5.40630832903475	5.50448440201885	5.57247992487709	5.38985087718678	5.71615719772896	5.14130886015172
ADGRG5	7.64202750053574	7.5855399762678	8.31827576122166	7.64095978003292	8.07271208461669	7.44880015502459	7.64562927390764	9.25169937106114	7.81861949749576	8.39966335414408	8.77989741313323	7.05326027362092	8.98885622006649	8.74563990019225	7.34242514755889	7.76438363058633	8.19064756914807	7.8611079386357	8.04885881430499	7.91502585157892	7.4072259952675	7.52048667228091	8.01056866972402	8.37244570756229	7.4892359425883	7.56501147269303	8.35514977760739	8.47666308132464	8.17096790800966	8.84733144793082	8.80821571107037	9.11925560325995	8.7698789431092	8.90998756041122	8.53182706358885	8.54822637737605	9.16610677792294	9.15376325784018	7.93992071377339	8.27141151936597	8.77713928556419	8.8815356916024	8.89201152216576	8.46268437317718	9.1825096841672	8.89756293363175	9.27317207267981	8.07352259000311	8.42311240213873
ADGRG6	5.36790960843008	5.17462635347251	5.16150637233104	5.36437534962424	5.18204754662646	5.28148072312838	5.38369281620637	5.22245830495877	5.14500794487103	5.12033673142005	5.31045731778698	5.12289510084454	5.2493412259188	5.23695785125375	5.18760618779098	5.10098922335428	5.37519251245775	5.18204754662646	5.24864576225267	5.12596912684199	5.41253327518477	5.36055729878282	5.10126905182401	5.24479641319742	4.61478647684553	4.52435626702058	6.16726982866002	5.40759770881422	5.95810071494429	5.63654943112738	5.16340999200586	5.25355600507592	5.25021679180999	5.09255817021931	5.04332123105711	5.19904430635088	5.24864576225267	5.20918237429317	5.25355600507592	5.27568716990011	5.36368719171151	5.41425893710657	4.92348068384626	5.20384329020312	5.27847818273105	5.32781453787361	5.24712944708062	5.12728326545822	4.94490873775815
ADGRG7	5.16084207392777	5.10126905182401	5.28717015429985	5.21077192875388	5.24211452417571	5.31376467347078	5.41788729266835	5.12766848068159	5.16248432576598	5.27215789833596	5.18471276880825	5.07395508021119	5.23807980922713	5.20296765258702	5.15687789204756	5.15007129829588	5.28341051197137	5.07978722274324	5.15573083702847	5.25944084692819	5.17528363971052	5.13620671744427	5.1966167454076	5.17683913733043	9.1284588608116	5.49092258305244	4.43646482529938	4.6812238253362	4.42822379778538	5.29583481806392	4.97894346331456	5.20795235621853	4.98329036703539	5.15238256853262	5.26499350848339	5.17234240921602	5.13906569279286	5.04274859674819	5.23382788573387	5.26619712864047	5.22381544941966	5.25080504861455	5.22518594304893	5.22906499563809	5.12450619386449	5.18471276880825	5.2618627894609	4.62343339575217	4.61550765078658
ADGRL1	7.19785992544219	7.31459313623777	7.25720404604587	7.3240125546017	7.33466574848826	7.30831025819994	7.30050700401987	7.48621835118827	7.30238992221599	7.43668955992766	7.46526070396586	7.1832265868339	7.29947400899858	7.23928023169946	7.44761090182555	7.09275580206248	7.55190514471768	7.33781265593873	7.39317038660677	7.31148244143403	7.30831025819994	7.16738286702199	7.15790540551287	7.27876592097759	8.21075734516583	8.47859019691786	7.17152662845579	7.22972119658178	7.34653371089574	7.04821331240633	7.44484110152708	7.47914942281159	7.31238038570286	7.34355242093294	7.32980950343976	7.37071409205741	7.51074674305899	7.52121107824864	7.21689989346925	7.28813705429713	7.22115107857972	7.47267777766419	7.38388505347615	7.46940765114349	7.41542214277072	7.42480695616599	7.61889677364767	6.09201190607811	7.52648409915623
ADGRL2	5.49479926792447	5.32478812193852	5.40276150651267	5.54368839040316	5.43269736501806	5.57247992487709	5.43871487326125	5.56972297398063	5.44677563124511	5.5743199049723	5.37621809207041	5.49638954597086	5.37137565047425	5.57467546514369	5.36992135600206	5.26686178910948	5.65861982729655	5.35181867583721	5.21534190082983	5.23446075936101	5.6407739018376	5.64044636550624	5.51136042060553	5.34461039751806	5.64377865078815	6.22448067232537	4.92715236593378	5.92371449062075	5.31250779040212	5.37588055462464	5.34254425590367	5.49938241212921	5.39378585498271	5.36540258122778	5.56106742164379	5.52533540457213	5.63783568976835	5.16375559002855	5.44208150387379	5.59599004885586	5.41973097943441	5.45868723247594	5.54436151942671	5.52564277851003	5.54796654304731	5.52221625810862	5.32478812193852	5.87146425605289	5.35275377362058
ADGRL3	4.83407398052299	4.93847860384136	4.9565689428301	4.85658622132293	4.82435331066878	4.94010812480923	5.12521131970662	5.16304320360933	4.86877155307774	4.96756784044497	4.92715236593378	5.07484158480722	5.10862131599315	4.99212526036328	4.90918779878623	4.86486933206725	5.01304485491909	4.99474607384838	4.91530099238043	4.86968611713854	5.25533339760205	4.83687548791545	4.86183518132205	4.73860984740334	5.83839406715597	4.78488962141645	4.72381588159291	4.58521303779527	4.79884700510666	4.76332575879291	4.93254401733869	4.99868870819703	4.93877209686475	4.7108055578513	4.98480133818359	4.83194555641447	4.91370468078675	4.82880304098946	4.95006929700668	5.03367543895039	4.84617658869131	4.92203037833375	4.7804077562878	4.6198030090433	4.87231013097592	4.73292206379098	4.99042922583939	5.57770491842681	5.2205080098217
ADGRV1	5.24991711665569	5.29893579378311	5.17873994427927	5.52249042685158	5.40052620520124	5.34728382002436	5.46335635175959	5.26831784780625	5.20734696959895	5.29043740527962	5.35878348434398	5.49479926792447	5.40052620520124	5.42495731980467	5.30254482034916	5.29227491649299	5.30772841852466	5.25944084692819	5.26223224592055	5.42495731980467	5.38930369168374	5.33051251893813	5.3315584006431	5.40974375575788	5.09637252084405	5.62038203763228	5.38606941160589	5.62213622070748	5.35066201961685	4.86851863739578	5.32887616895551	5.31802520330083	5.50033892296887	5.36055729878282	5.31250779040212	5.36857302332468	5.46126204349804	5.46850082202914	5.23045846465734	5.29817848607113	5.3514781804665	5.46011713883554	5.52533540457213	5.39784283695035	5.42245870202743	5.38959289261479	5.39347938164794	4.79065301450475	5.93057400594943
ADH1A	5.87575439643132	5.65306333963369	5.74792815463458	5.76190604586335	5.85421183212443	5.88010860341604	5.91595083549404	5.55678082599279	5.87175798321927	6.00924818848883	6.01379687747269	5.99338857259528	5.72135022280537	5.67393381918177	5.96998717379804	5.77858450976138	5.86810675044305	5.89082835961254	5.88715527392922	5.79284173190875	5.83973302852972	6.0441530974208	5.84891996764405	5.96813576852659	6.42772531835595	6.33919991527508	4.84983130726342	5.36176479019671	5.89322244522939	5.44208150387379	6.05457430588615	5.84267700146309	5.90427186006991	5.82696385305209	5.77205416680891	5.87146425605289	5.89538038443889	5.87012790920475	5.97580946841999	5.94772603057438	6.00585234132398	5.91901640093561	5.84091383387761	5.73762967903651	5.7712485224634	6.08237915979578	5.73229328833754	5.95515136755726	6.37109204229141
ADH1B	4.888239839277	4.69858741942342	4.8527818859007	4.88209504516017	4.95287875595224	4.78681673748452	4.59441150716346	4.87812740899129	5.27716388697954	4.82045240701139	4.56810668258025	4.80281261430282	4.53642038501723	4.70670280107657	4.72781438382871	4.80257873681631	4.67802534927225	4.85304902038469	5.07484158480722	4.53791875766962	4.90178703190429	4.35026239055817	4.69611653919061	4.73762548461456	4.98586350168854	5.25459156154752	4.75364148780693	4.73928015944531	4.89783664082746	4.83241123482797	4.73520979179099	4.85179308640788	4.56810668258025	4.80479980982534	4.84274152865161	4.75849383491288	4.98803379719793	4.60516207732316	4.57875584166279	4.84444975732287	4.69473417167966	4.98557357582448	4.95159279726884	4.92802152159902	4.91695950992018	4.57817695489819	4.83687548791545	5.11817094968489	5.51425940269833
ADH1C	6.30173454151677	6.50785262044642	6.39862060629354	6.4503059034137	6.51187204745315	6.44134245199865	6.42535311134665	6.24931982814841	6.42772531835595	6.265538717711	6.23400916989172	6.3416131776301	6.30549383384307	6.59112928475673	6.40275250244351	6.36579274687782	6.47129371167075	6.47653996239479	6.63003374361105	6.34726136836742	6.35590964377007	6.36742674660109	6.5583418023813	6.3256392160515	6.81298033394141	7.68996734082626	5.78897460154424	6.74418627749458	6.16010381958703	5.85069577043498	6.48294606513434	6.57327747553111	6.29542912982564	6.38225317984865	6.28892753774531	6.35354718636296	6.45582665094364	6.5141027196097	6.27429914583355	6.27592988371716	6.67500887896274	6.367930709916	6.48522926744235	6.49051527165493	6.37781306059807	6.52687069247603	6.36409534254952	6.10959865485049	6.30759116418564
ADH4	5.18471276880825	5.27022128668785	5.35676427416657	5.18142918440722	5.1676513879871	5.17273774460187	5.1420833567499	5.08068472136851	5.06168651178767	5.32283905730429	5.19085493428164	5.25080504861455	5.13371029950897	5.23154258433228	4.98959434795316	4.94577139438942	5.34797710176454	5.19592456626284	5.18300442957004	5.14697362605232	5.29999275005232	5.16837668096999	5.28646919834394	5.19327942233322	5.28238716638078	5.23045846465734	5.35346093247273	6.18579494024343	5.04563970891863	5.48438509536981	5.07366124394132	5.1867967031672	5.28148072312838	5.30144018289672	4.99644110297551	5.18238066127403	5.14408775727218	5.26366465089157	5.10065998630783	5.06728267752816	5.0267482083634	5.34461039751806	5.32008078397113	5.06891850911777	5.16503006664581	5.18440628623079	5.20795235621853	5.56722444410565	5.28717015429985
ADH5	7.16199476482171	7.24880796098272	7.11095496840576	7.15859107777309	7.28750638825284	7.19785992544219	7.09310998436007	7.17398697510382	7.01434690973957	7.00059832500392	6.86269639001564	7.31524922822517	7.45607301022243	7.57622657305973	7.02626761150465	7.0463648531548	7.19001842569473	7.25107901022651	7.60439102555939	7.1663636886804	7.39886574336885	7.41509965147182	7.35013659312096	7.20318049737999	6.92212835335148	7.34738616442631	7.31302084897509	6.65280160309572	7.11669475682302	6.93878422215008	7.11057664938722	7.41389028504015	7.06291211694497	7.19181245514943	7.28041612831624	7.32862699340158	7.42953679782411	7.22199094818138	7.20537770830563	7.26231595221227	7.08659910577139	7.37801403130025	7.12280464155693	7.34680580979733	7.16881508632069	7.41424868857711	6.96106839215179	7.8627958727423	7.34888561117117
ADH6	4.90832512669907	4.90153175829381	5.02266295808029	4.91992220087263	5.05291445036035	5.01500871664985	4.98079124531898	4.82939350874943	5.30220068783214	5.20327296982691	4.97648752420992	5.01634494523699	4.85507488430535	4.70088693800153	4.77845100882648	5.11817094968489	4.71698705278056	4.96018191158512	5.09391982464895	5.16220005133975	4.86106085591714	5.21798225455864	4.81531712951104	4.89106625642713	5.5407227581778	4.88540762691951	4.93104458922902	5.01168293573383	4.96406459727626	4.91718968209606	5.06442834571109	4.87570718486328	5.0384347011888	4.97868954995206	5.05323079026792	4.93877209686475	5.06925744168457	5.06603712802601	4.81555942507947	4.81531712951104	5.00690358776373	4.84390939412208	4.78320177529111	5.06474477578002	5.11970512433979	4.99702405942571	5.05604827221405	5.06791802015157	4.95532427359155
ADHFE1	7.12190171234391	7.01622505386513	6.79808952315425	6.67473744588864	6.83779963106	6.4186683979137	6.72047945142721	8.14075247092823	6.90766851159825	6.91292899959771	6.87029081121637	6.69674932297663	7.29585795644839	6.99808858261583	6.49083024672684	6.70662360889771	7.16977080516772	7.06133672251421	6.66504735879641	6.6738116139626	6.97054317934263	7.09813720859013	6.68197163514585	7.12413210004526	6.83231937122849	7.37549685884479	7.61550113094252	6.93184856995452	7.30217753579552	7.07633984237645	7.42187748322414	7.6963109524255	7.21044587643869	7.22647860418691	6.72458542526699	6.89878778438937	7.37742936426685	7.20473780368114	6.92749378036521	6.8531884560104	7.02626761150465	7.28591396826294	7.05326027362092	6.98959661398565	7.61550113094252	7.14421996933528	6.74554632147954	6.29075141805373	5.56188554662131
ADI1	8.38339549056501	8.47509733429393	8.73861567997588	8.66824724416642	7.98622839439201	8.33409379355266	8.17096790800966	8.69423879667162	8.44951456558797	8.59693619078902	8.48024346683533	8.77798493309287	8.66905889680759	8.66201058017084	8.47315924281456	8.49244630053964	8.41687599284453	8.39259626505666	8.46489288392226	8.43055249635605	8.58135069344867	8.2574391188344	8.26226681988778	8.5654407106218	8.2195612853625	7.69273908423892	8.85800788524511	8.43743442315944	8.66680542278145	8.39781819748866	8.46236325589189	8.75542345594645	8.7550069157496	8.68261927746127	8.30178454623069	8.43055249635605	8.58756248618805	8.89989401989158	8.93415092284994	8.08208179395043	8.2760112324903	8.75031307492043	8.39541211548108	8.64183739826985	8.38339549056501	8.66352178000673	8.25179887039688	9.21235482628711	8.51865763948495
ADIPOQ	5.72951426236959	5.69640148967312	5.84621173081831	5.68688007727827	5.88741245026661	5.5717037860793	5.76644188057182	5.79076298013371	5.74527860119054	5.88107417589439	5.58965677998287	5.68130414700744	5.5564817684187	5.75628293253528	5.9375615685622	5.86703023057335	5.62127051398841	6.00041160617665	5.7963053103034	5.97766642844085	5.57494494607708	5.86872504058894	6.20336447081542	5.55240530433586	5.83697830226511	6.10818425344145	5.25692127654565	5.77592651960347	5.55390414455943	5.80909928429826	5.7449908051391	5.6479487418995	5.6538583214414	5.75833273083112	5.6479487418995	5.73375605393693	5.79961476851298	5.75407676369105	5.66783453229333	5.65617298716663	5.64377865078815	5.5133229687419	5.56916044917146	5.36294155428678	5.53288956215649	5.42977776976986	5.98223599355347	5.48718157317195	5.54733506130741
ADIPOR1	11.6505559702907	11.8076741538815	11.4764110618299	11.5211201013765	11.4764110618299	12.4936593179497	11.0910383965886	10.884077136397	12.8847821465487	12.1585550435723	11.89273626497	10.7023862643448	12.458691736225	12.6616293096605	12.1507308273338	12.3903189815969	11.3166430937942	11.5662447370102	12.0558047606715	11.6014010279813	11.61238216198	11.3166430937942	11.9431914858469	11.5747270198054	11.6957383075602	11.8165774375009	12.380043405753	12.2178479661678	12.380043405753	12.213265344751	11.5806338967638	12.6137129235933	11.7517963370286	11.721523729525	11.4572808600584	11.8656450410465	12.1954988952456	11.7650351638946	12.2591676974371	12.0709643817166	13.0012029243357	11.2307289801179	10.414531663572	13.398894019975	11.8957873787494	10.7273498724033	11.3438937209723	11.0137757888997	11.5240000222382
ADIPOR2	9.73854621975634	9.77591813816109	9.66529180105501	10.1412297983336	10.0654570084359	10.1187181127734	10.1953872399914	9.86095576305011	10.0383129662256	9.85210266031886	9.78782856071654	9.84272539615931	9.94359974380578	9.72220417968272	10.145767099673	9.61918913075684	9.86934904887593	9.40977483905871	9.82330947670311	9.96864048918214	9.88755047930192	9.9496502540124	9.77116639503978	9.97429604629252	9.80951807735432	9.79581112230136	10.2668337901628	9.82887977875881	9.90539838916922	10.0626310693227	9.83054191707553	10.0095974136451	9.73917786612961	9.74235146820813	9.88505760079032	10.0115201752847	9.98818447972543	9.67573908184937	10.1503355137719	10.0939849161201	9.7997100447972	9.93399257203628	10.3644527052622	9.98974875362269	9.97045198711344	10.2341947045543	10.0876208148494	9.65886333433687	9.86165555372592
ADIRF	6.2860066030113	6.17784269930073	6.32012804372592	6.28452954906836	6.30148880114806	6.20312706334743	6.36145599977958	6.18695703799651	6.38330928734902	6.25465463948365	6.42649332038119	6.23627742011324	6.23714763685495	6.22837981665659	6.21657102430572	6.03685701121266	6.34250648692123	6.25035522614352	6.44739863615676	6.42481327405831	6.15811733446973	6.3480546410888	6.36494802135238	6.25810489774298	7.06916824940167	7.61580838166474	6.54768251705628	7.08594810348342	5.78505924398864	5.52000889354871	6.34997171669881	6.33361404938718	6.31991076868452	6.23660304879873	6.38071037216347	6.31716982090986	6.14373737268592	6.27266999244107	6.23069866498337	6.22643611787886	6.48262825869168	6.187512423776	6.36145599977958	6.24790722732331	6.2643538807667	6.1513391111531	6.43820596306576	5.9805115263881	5.02266295808029
ADK	7.65560598162684	7.75781613263724	7.68436651820689	7.77452426601497	7.81109684455356	7.72892979167566	7.62441715697244	7.54669697723412	7.93992071377339	7.77509346155077	7.89000365705234	7.49461023380151	7.59200751499671	7.70576824222924	7.81109684455356	7.93447370813657	7.46458504410871	7.59756558218644	8.00683920286785	7.73345924037507	7.90400882280936	7.63266408324488	7.64132526937791	7.70891619357045	7.74529423562295	7.81184036861105	7.77636255426502	7.68722893150096	8.05066264146509	7.6423184116547	7.79145845983714	7.71794479568481	7.79640312223723	7.73636846340519	7.70643352756818	7.86894494959731	7.77114686905357	7.82176464749554	7.83667041735176	7.86834052732771	7.85310560945131	7.83491675257847	7.83421774317816	7.84071295660702	7.90286116125903	7.79406664873368	7.93851633420937	7.96639568032091	8.52885769760062
ADM	12.5565755175355	13.0676514719466	12.8926890907543	12.3407639892608	12.3903189815969	11.9550228233387	12.0876393176296	11.3052415636873	12.595430487202	12.953383004933	10.7803271395743	13.8076689868861	11.3394655640326	11.2708766884393	13.4203340972733	13.1565641045814	12.4640670958839	11.9869438690975	12.1467149318776	11.3497332214253	12.5786938047945	12.1127549954522	12.0970499706093	11.8698062610649	12.380043405753	10.556438406303	11.7517963370286	12.7046502531468	11.7816554277805	12.385611416297	11.813917624162	11.6777530264462	11.4287038370492	11.6444538082212	12.6307885226327	11.9709870153701	10.8367641283078	10.7654788492619	11.1915832769569	12.2591676974371	11.1754301875124	10.4541821254869	11.5806338967638	11.8466061007679	11.3808470204176	11.7183028008973	11.1291837053188	10.3664340295261	11.7909228912204
ADM2	7.19467046864323	7.49114839342469	7.26920735297432	7.36853174026928	7.20074527774986	7.43668955992766	7.30437920014093	6.91516490503299	7.60087139942896	7.34283768768213	7.30610348769031	7.51771023015232	6.92409370717691	7.25501999153954	7.67354893263616	7.5183900432639	7.19818030418601	7.09207808073636	7.52395568057652	7.8859260611318	7.22199094818138	7.44761090182555	7.46052166343229	7.07816992907222	7.75431322054236	8.14683486245343	6.25974729287232	7.08461190356776	7.1366749019897	6.78438475168711	7.25501999153954	7.14553094817338	7.19410785287913	7.38936995535662	7.21777980064948	7.17857815424047	7.22972119658178	7.10936936546042	7.40883045277076	7.30399400888362	7.06323955285563	6.9373080830223	6.98145037725868	7.27207434824055	7.05690900691318	7.04100478195704	7.56832153772384	7.02188477238117	7.66825012956365
ADNP	8.14203063302724	8.27283172244436	8.45168926766881	8.85507531941508	8.63282224718495	8.58305085910438	8.66725436740063	8.25592123903748	8.3476552615134	8.17782480667769	8.41190761272272	8.46154662023816	8.50401912839162	8.66779894819699	8.48789045103686	8.38142109287552	8.33091201842278	8.47780743943847	8.14649750065518	8.27558375591862	8.6966271334197	8.70376190993679	8.6576830926965	8.51166211934146	8.38503775340451	8.45694697620383	8.11250710357292	7.95707621614148	8.18201139463426	8.10626677941532	8.16165475638259	8.00329561552443	8.30603711069626	8.18926692105232	8.63149038241341	8.58834061083359	8.18840047265224	8.15491074919627	8.44491414420143	8.5988762697855	8.36495314545481	8.62250053929512	8.23826731359596	8.34334265628187	8.32899533200343	8.65417773552248	7.68686494282879	8.7408890387467	8.41037711676736
ADO	7.07082084549028	7.07082084549028	7.21449889989043	7.14910892263612	7.30272667290741	7.05796531498191	7.24438683473284	8.17673477324499	6.73519854954455	7.17366877111371	7.15727916889067	7.10774040858161	7.9250644377641	7.62846949780631	6.36853396158333	7.03675535228641	7.41278323232367	7.21075937675614	6.80142678521208	6.56743380192385	7.48172175243795	7.23469550358368	7.17997496265473	7.18946554540686	7.00239984527507	7.04160007981175	7.43307066223911	6.18643765364548	6.88329845460992	6.80621596718694	7.28000293352094	7.52537000926594	7.25139911155831	7.47820716438967	7.37258968608489	7.54416947924943	7.32700256984617	7.1344703727642	7.21011389566215	7.42566161015435	7.9625235495014	7.73496527386883	7.08526943239966	7.28342549429897	7.70379464936421	8.24200003629617	6.30029458443465	8.23826731359596	6.85465756886356
ADORA1	5.79200190546863	5.80882753226114	5.73107608219548	5.72924025439089	5.7522874004881	5.79692534009182	5.60812470610942	5.80063582659521	5.8308952744393	5.71615719772896	5.7442011060762	5.57398582292766	5.77536740793714	5.71928365955636	5.98843659721487	5.70934963564835	5.74647976717047	5.98873706723989	5.83669096472722	5.87146425605289	5.8135134288593	5.67364460948313	5.72438367923762	5.83944606816186	5.70224359779726	4.65131601628341	6.16647044965082	6.46006280450204	6.15227704074909	6.32737959885498	5.78070962475796	5.79200190546863	5.73257621067293	5.79565477962733	5.86410546264355	5.81135294201283	5.89229101148924	5.92175395437538	5.71081523271955	5.79313144679759	5.73257621067293	5.76699613856044	5.81624658018827	5.83502123794281	5.79512750527569	5.70686308661847	5.90456955088681	5.7865239839366	5.26398995133
ADORA2A	8.43055249635605	8.70480233555974	8.76883935108941	8.61079735696152	8.50814136421633	8.54869127328109	8.52749631641895	8.14758902336969	8.18508964535138	8.66779894819699	8.85198586332178	8.83222979454206	8.18467561883904	8.89989401989158	8.46693207040085	8.10667695129042	9.15867548124394	8.6554279881139	8.7673088722025	9.02553982491424	7.97660501624606	8.42117692006064	8.23892296605634	8.89862297960234	7.80389439460613	7.78996573895089	9.37848067490837	9.72424225127471	9.1389711766915	8.90852392264721	8.77229350148407	8.71201409277196	8.54637298590808	8.6600993729153	8.56466182152629	8.63324622260813	8.78614679440887	8.62329986271612	8.6859432315655	8.57894137832511	8.81900493865233	8.60498507834164	9.09854472816852	8.7830569380967	8.66680542278145	8.4841363038388	8.98981157583456	8.58396402824878	8.76227938704747
ADORA2B	7.21166999122865	6.81963187933506	6.87149033496848	6.80971877996321	6.83994292520832	6.93100709746119	6.98464085099715	6.93641370463622	7.74140174781002	7.16326863583655	6.87552309910349	7.90662207357917	6.95857626959298	6.49644464924007	6.88528037596026	7.43828733494463	6.85837040139052	6.87241573028361	6.3122589885866	6.66224784842637	7.44549204275226	7.05052947890867	6.5729751055052	6.9373080830223	6.63430470225122	6.46848139815882	7.31064058489999	6.2643538807667	6.05038231594879	6.21579878630544	6.96622344490755	6.95056912701108	7.02255958038732	6.99089164011688	6.9999775755765	6.9186099882263	6.84230361641922	7.02437634443707	6.88419280354296	6.84634839460875	6.7330321404219	6.71174917098492	6.56518543137612	7.28041612831624	6.70284811927585	6.88859956185951	6.69232898316751	6.84477695256966	7.49461023380151
ADORA3	7.33528751763718	6.88241097689974	7.04553157773714	7.71232050463267	6.95340984062026	7.42505697597302	6.65138615167264	7.36498266444495	7.73010071900972	6.70602317673449	6.78357097740259	6.65304892749314	6.79333225007129	6.8460624140191	6.11958355822819	6.99316444654175	6.46425832723791	6.50295508272107	7.01692278174989	6.80856030131437	6.68760855582587	6.75058626946839	6.39621154530677	7.65623506385468	7.39108591833484	5.23845522404061	6.85778048091916	7.81766960772782	5.90560224707036	7.51247560668184	6.80232568549314	6.75393997437928	6.80017167081025	6.75218291063099	6.57943110127099	6.68938464829406	6.59258923669673	7.07981334533886	6.68715289604452	6.67211545348464	6.62457767472656	7.16358366560522	6.89717249835404	7.25204688497214	7.24610453034648	6.645448949753	7.86760517361595	5.94583205687905	7.07082084549028
ADPGK	9.54026944773993	9.31844601711775	9.43828339527777	9.65960179592462	9.36384442781221	9.566506193185	9.63654710743151	9.59928975390792	9.31311197977457	9.25423546139344	9.1242792009815	9.49731697623247	9.14072329313965	8.85836110764909	9.40633581617868	9.79434838835035	9.45343612417519	9.95445918944101	9.43329990174247	9.12033384118283	9.37386627082823	9.64577787501815	9.51044645469802	9.47540131477188	9.18096161163249	9.8134671682228	9.96077190652073	9.73702139285394	9.81727260926891	9.86761180000745	9.28277328602649	9.15484722841364	9.35915674417986	9.15575203384971	9.20341456365247	9.15016632762244	9.1456540034851	9.29626911796026	9.41939555245253	9.26447697410525	9.65827433864094	9.26767163489511	9.04655464953344	8.94994436499683	9.23357072365822	9.3171108750063	8.51254787973304	7.50053831815014	8.23404172070472
ADPRH	7.56832153772384	7.31812396489092	7.53070805388893	7.42393889752461	7.47563633550202	7.65880977784042	7.64747828867915	7.50113920160249	7.59226192444945	7.43992992134673	7.43399846386818	7.84532150570342	7.68230816876315	7.53039886382792	7.49360513427726	7.34860179138089	7.51012087022177	7.53109029267401	7.36183379192525	7.65596870837373	7.95336349547648	7.65521427610154	7.33358804736455	7.78792542348185	7.14046217689082	6.76458956370599	8.04130178674796	8.16610172276446	6.72713258200374	8.23666016736593	7.47914942281159	7.63899818949052	7.51771023015232	7.32767107734374	7.49497215578258	7.45009136755281	7.51399051281173	7.61443965339608	7.42126986983507	7.52800821522855	7.10564826738479	7.66495253281139	7.17800532610707	7.32011427110303	7.52395568057652	7.32304775926293	7.52830213394954	7.53677001858065	7.04160007981175
ADPRHL1	5.84179457772939	5.79227503324618	5.88107417589439	5.76417461891693	5.81950761312706	5.72194543471009	5.75718398461523	5.92371449062075	5.72515373578432	5.89862092942076	5.77592651960347	5.86514260270921	5.84120397281747	5.83973302852972	5.71504977111608	5.78840756325053	5.79431602015569	5.77048916451703	5.71677340333617	5.92402011209979	5.75689985922948	5.74116413458011	5.83030910272571	5.76417461891693	6.61810662211145	6.37048822240877	6.28632608300224	6.23773855249661	6.20557320843708	5.60057326277959	5.80270801064501	5.78505924398864	5.84491097076232	5.76699613856044	5.80331852669919	5.81046681234937	5.7449908051391	5.7865239839366	5.82363661847344	5.79884023903528	5.6945281282601	5.77425520502494	5.74280982525729	5.75861004473256	5.77560254274086	5.81566147959184	5.9384750283688	5.67272585569408	6.31543787244029
ADPRHL2	9.00392547570078	8.63414284101477	8.7584904723956	8.81698065631315	9.16774578210548	8.9504784007772	8.89515063093247	8.39499499553809	8.89287797280909	8.61510446973674	8.17937536442923	8.86205599203115	8.56876484244903	8.70864884101308	8.4883254207319	8.69799644788099	8.48701837593449	8.9151644842531	8.73312801785369	9.55079009883159	8.41235563773586	8.92547642497613	9.06083311284684	8.7698789431092	8.39901136329771	7.83132535945371	8.21679347420603	8.55466303131079	8.85056399122766	8.83070816122984	8.71017263735712	8.5520757218168	8.60898678814405	8.52666679946947	8.71857583751236	8.51074597594578	8.48379572473412	8.63726507638236	8.7242017245384	8.57004746286423	8.68202802573884	8.537958413634	9.01376479375045	8.61818024764112	8.43964821492727	8.88909711942808	8.74698850203458	8.58587544370786	9.33211889478419
ADPRM	7.94435006601443	7.93731683837976	7.86073078236965	7.86512906714233	7.91737948707834	7.74398531477933	7.85725586033106	8.40740135082688	7.85999560984281	8.08995024893733	7.6726970094935	8.01878716999279	7.278377260239	7.42260818790446	7.94059800682177	7.63129515083589	8.11382578857359	7.99362840785991	7.42505697597302	7.74363994589909	7.76438363058633	8.47192246716463	7.88433648626228	8.02075440110239	7.80996690506802	8.41906785966524	8.52236855994838	7.69865618360283	8.6859432315655	7.63928639652913	7.82991351335861	7.94802293717458	8.00196321389808	7.88156330600278	7.8716987870551	7.74064370467129	7.87240516087962	8.24842100862179	7.8801760827048	7.7771147005901	8.33357988536783	7.72038438872384	8.16844290690069	8.06260239660652	7.68796035314388	8.14316107882713	7.71794479568481	8.03429993286399	7.68496454165255
ADRA1A	6.42171481283556	6.48142038753633	6.3907168090875	6.38645325135762	6.39004480004883	6.5747623816659	6.35259119851859	6.41268452145906	6.42618834426566	6.36020717066952	6.39990637751185	6.35899660373689	6.39367433569861	6.45395541067019	6.59208403995711	6.49909325812168	6.37490066400618	6.38043090564163	6.40309594938595	6.39037973289973	6.51654908609972	6.40371411348228	6.46996080037159	6.41155263629348	6.03062441848259	7.03675535228641	5.75261460781779	6.57752842250962	6.51241156315601	6.40512396979997	6.46425832723791	6.46369283304621	6.3343977849191	6.44739863615676	6.33206943604454	6.35493375551912	6.45195623917033	6.35779624564301	6.45064752896986	6.47989023942431	6.43858157070661	6.4321712817385	6.40901415605982	6.49909325812168	6.43343735919583	6.43398851628169	6.45250305729984	6.11401839349445	6.77445613478405
ADRA1B	5.21983130885791	5.14130886015172	5.12420623725127	5.15205452186162	4.92737223371268	5.16185569085	5.19085493428164	4.90461162882432	5.72771510491405	5.20357222124942	5.12420623725127	5.0716941731464	5.04361616824629	5.19697124272988	5.23663375977231	5.26586243821141	5.11909705673116	5.37159501820737	5.32781453787361	4.88800358153129	4.99669871545196	5.2572963901021	5.23045846465734	4.92737223371268	4.80074102743895	5.142463312384	5.43710512927869	5.29583481806392	5.12067892376815	5.37455030668217	5.19697124272988	5.151068018631	5.17873994427927	5.2205080098217	5.25459156154752	5.20417270927395	5.1235337726457	5.13867802560311	5.19050101847351	5.07079452345132	5.16304320360933	4.94937494479288	4.94655254939055	5.21324852925683	5.15989621613703	4.91370468078675	5.50128333870981	4.99501422752505	5.56856371521476
ADRA1D	6.13478299482431	6.20203016006903	6.24247177107166	6.23565911678131	6.13501569696568	6.16386460755853	6.15526437880774	5.70130085417685	6.58678912908813	6.15165321164262	5.67543085736725	6.38071037216347	5.80989128463509	5.83173495219581	6.97802024676716	6.61104527789984	6.12440988848553	5.88459840584289	6.04768399005681	6.79158759264254	6.43820596306576	6.14154673901034	6.80510886420001	6.02201340035409	5.85337184545869	4.99784582919382	6.01532275748939	5.6908810765241	6.63163511639128	6.68197163514585	6.13819438772665	6.09841637446147	6.18316682864627	6.23869183093065	6.11298045246063	6.13455536965484	6.13669053837648	6.32789536689048	6.09292315019701	6.10022176369369	5.61419943635526	5.91085443477068	6.49764725597937	6.19318239337885	5.93084347582223	5.77231323171321	6.47741352037478	6.59284877932758	6.52819421674659
ADRA2A	6.32737959885498	6.38883995961573	6.31871194195694	6.39423552823403	6.38357301330171	6.5238983130984	6.32229516387691	6.23773855249661	6.15694786229261	6.62575738626577	6.54417704323406	6.34781638109975	6.31767950721578	6.27371560697293	6.63866174413626	6.47129371167075	6.28234996543336	6.47215421242453	6.75161250291014	6.4024688318747	6.4768071561608	6.19873607610013	6.41807148891722	6.44408358003634	6.67726310382495	5.18300442957004	6.43951388549905	4.62957072896712	7.19033210479965	5.91499833509672	6.24813398140461	6.64394017242435	6.26583357564796	6.23400916989172	6.36202404102535	6.50115146221734	6.35928639999214	6.23002630130023	6.67702137983852	6.45456992618325	6.26310733562035	6.33240147541411	6.34485699838301	6.50690258076888	6.40371411348228	6.13246673946669	6.61216144019348	7.82956159528983	6.40816049706548
ADRA2B	5.24181053692148	5.2728695612832	5.12067892376815	5.32247857885896	5.23879689146972	5.29959205362134	5.04846308735733	5.31914389386633	5.18172966523844	5.26470194980846	4.98108460454838	5.35181867583721	5.19934785115644	5.26259679204974	5.11022206005406	5.1289635882343	5.36960689142753	4.96429991513717	5.23764393195901	5.32586900751114	5.27847818273105	5.50098218142877	5.10001219596016	5.12596912684199	5.09362651477957	5.65414681862408	5.03221757360514	7.67835245894444	5.29893579378311	5.92119366114811	5.26437449314899	5.05631422362719	4.96047362086179	5.32106603207975	5.23319389640167	5.2283321127508	5.15500699608711	5.28516837398023	5.31871334157772	5.1048815458328	5.55861117004876	5.20824636056588	5.08648546256382	5.23250116414779	4.92782199193494	5.2882403897448	4.9513527182374	5.19866875371538	4.7884311807777
ADRA2C	6.0259360742113	6.09231920855734	5.99192556644199	6.20928487609428	6.12548975257147	6.23869183093065	6.10845343932264	5.82363661847344	6.49581390729394	6.16701436292132	6.31463899193839	5.5908976594956	5.88636115536799	6.19169532760505	6.60073000709098	6.29244724393016	5.93820445110054	6.24184731796191	6.68021256500312	6.05997403751485	5.83897320987587	6.08713377535455	6.50356930416944	5.91116049114147	5.30939870226026	5.96452160322244	5.75290381867886	5.9415682053952	6.043511298785	5.89922979944253	6.0365847490794	6.12836782742337	6.02023762095932	6.04856828184239	6.16302198433844	6.14608976149372	6.12440988848553	6.10240216271664	6.2454236078073	6.05480864959271	6.34911043644944	5.90139165964398	5.81443860181184	6.29732601950982	5.95433626348088	5.51258870811635	6.40337941496661	6.03792255567496	6.78557598665164
ADRB1	6.25664125992214	6.20283712559826	6.18224920567897	6.26113637951468	6.23130941528323	6.18408072897025	6.28330063189684	6.19195765336518	6.3480546410888	6.07607738161122	6.2080558252232	6.24281899868494	6.24457578276436	6.58302236666766	6.09053164540366	6.2448826435064	6.0614780792626	6.15526437880774	6.44382663010165	5.89948312244913	6.30788188395198	6.28684096795872	6.43136325622451	6.19289448033983	6.66867852316446	6.10392670888986	6.36087789097575	5.77796141332929	5.42283584799733	5.47919830425169	6.21605326289994	6.2242077278919	6.30518713603808	6.18956297709745	6.21527205806011	6.25411631578045	6.13819438772665	6.16757049885821	6.1443219055814	6.15607563768793	6.21008229636655	6.26781270349429	6.1708870862472	6.19873607610013	6.10818425344145	6.12780672379064	6.26057693901707	6.13985092249508	7.24843985828888
ADRB2	9.25839270571671	10.1165224500677	9.94521263897525	9.14374986642721	9.90347690604747	9.91729341475051	10.0939849161201	11.3394655640326	9.91056880433939	10.1156543971388	9.99703902683097	9.29686877074926	11.1311322549401	10.251376589839	9.05073553299939	9.73249859373129	10.4240491635411	9.97226659391184	9.64577787501815	9.17389168048531	10.0346604730643	9.88844844722133	10.2276133025835	10.324062660863	10.3577051541561	9.90708933908553	9.17810908060447	8.878606107352	9.05928857429234	9.92678477007373	10.4156364732634	10.6534754624463	10.6408928641209	10.6026465043872	10.1321677917775	10.7832605461031	11.2598532528395	10.8950159340428	10.0298338240934	10.2751881982014	11.1627592241804	10.5812104853453	10.5943703622826	10.2004203181203	10.7605088935076	11.4527174287582	9.74328820513383	10.6299072899184	10.0364386195294
ADRB3	6.58573926315156	6.35057429208682	6.5238983130984	6.5104144955547	6.47741352037478	6.62022482131737	6.54488860574867	6.37165189216459	6.64126550730165	6.59352241707487	6.57327747553111	6.50262149736324	6.52848059499763	6.38414358251278	6.46814749486535	6.63648495651505	6.42453196993245	6.72364905300499	6.53286728677932	6.27769656809481	6.40190799106077	6.58624362268607	6.38330928734902	6.45816503476147	6.66351665366453	6.85807629687705	5.58965677998287	6.46369283304621	6.59726395684649	6.08067586738509	6.46484425883541	6.40275250244351	6.50325210841048	6.28361568952794	6.42143168660958	6.3398241725759	6.60040395463365	6.38611496913024	6.68509289965401	6.38645325135762	6.56431032394371	6.41893453230423	6.29511256960948	6.34606323366004	6.64879914356723	6.43643141546483	6.50949788689806	6.58972080084546	6.53087501066259
ADRM1	9.57064151210631	9.47478998198513	9.59733975257181	9.50034230246243	9.53128706390594	9.56792357996044	9.66334709300385	9.01668534831638	9.41178075735523	9.80109072524619	9.90438527614313	9.53192067233755	9.85266888207101	9.76872210322238	9.55830888020543	9.45343612417519	9.44552854285273	9.29137568392489	9.81727260926891	10.046392707681	9.55079009883159	9.16610677792294	9.59820312488682	9.63964475280272	9.16774578210548	9.18712831219653	9.66263527167917	9.92365985515765	9.80448152424693	9.74566196647682	9.66990075915634	9.73393890763965	9.42562478146547	9.55450200929628	10.0018242078271	9.89016347031936	9.72571554110129	9.34620512145596	9.48110809719512	9.59928975390792	9.26030469094372	9.68016516273288	9.61359471350333	9.64299250726931	9.61041246550774	9.1898213719802	10.2260734658636	8.9765499328097	9.99141907071546
ADSL	9.70297472120183	9.50987820009599	9.6302864977306	9.14311400937255	9.61559358370413	9.3031935025114	9.29870399531849	9.9872747957058	9.87668895077547	9.56924408875313	10.1066028615056	9.82887977875881	9.41939555245253	10.0839716762015	9.21349731175875	9.27177988858173	9.90438527614313	9.9872747957058	9.57571086362795	9.19771058505997	9.50291614004997	9.69311506846369	9.38493650667343	9.56210146390353	9.66408882366235	9.50291614004997	10.2170029812997	9.8749597679585	10.0555681639838	10.0598840081312	10.0374141372672	9.94209125985942	10.2825559614853	10.2354656409753	9.85750438638674	9.9750465547919	10.2688965696509	10.3710719710693	9.75890329136289	9.84444428966262	10.3675716462787	10.0201068326153	10.0180642806008	9.80351196130922	10.1412297983336	10.2354656409753	10.0308213007367	9.7987668392173	7.9826923930702
ADSS	8.623681501921	8.63506281887611	8.64064861527881	8.91572269348436	8.82091006261056	9.15317587053878	8.85876671743818	8.69714257155584	8.5947194280936	8.42519483891301	9.10891315497012	8.71427605136922	9.10504373090311	8.99768941273336	8.1511605136321	8.74985107190071	8.64064861527881	8.78931716391545	8.97050969768449	8.56760731720415	9.11882171029935	8.99768941273336	8.45440570593231	8.96536569839123	8.7271172302799	8.36718688602013	8.74282448854327	8.89955257837394	9.09687648603078	9.13291251382366	8.64220489380565	8.4912351402207	8.63282224718495	8.64997508391709	8.73954463067007	8.84144362258228	8.62893216263493	8.40884242484976	9.10958970216594	9.21349731175875	8.72610459161552	9.20341456365247	8.60420605111836	8.67719556436408	8.79889597137443	9.22369711634463	7.91502585157892	8.64018843909116	8.66936097716528
ADSSL1	6.64879914356723	6.68166530475501	6.66957680873623	6.62783096347049	6.58385704619107	6.69904514316173	6.73862480751065	6.68627596199041	6.68137802162985	6.71935361357788	6.71517195244395	6.75919299675242	6.67529295920852	6.73519854954455	6.86627801809755	6.63283053752444	6.6692863456418	6.58177825082724	6.51654908609972	6.84206669948584	6.70959392960835	6.58125321279477	6.54768251705628	6.65475371476155	6.06921770714377	6.47406817131389	7.20214800064252	6.56859039789644	6.90977926544306	6.95340984062026	6.60469401825743	6.72851328165066	6.62687248511732	6.58239665547221	6.68938464829406	6.70013740479576	6.74554632147954	6.70085987694085	6.73455851894757	6.66633487515615	6.65683329160762	6.77560541371678	6.71907429084821	6.72131903179248	6.62209845862723	6.63900269230246	6.72426136803894	6.50325210841048	7.10910670269812
ADTRP	7.02160102305149	6.93972061728808	6.86305217280651	6.98794615699015	7.12877098019718	6.64477657038208	6.99684943304822	7.33325698701509	6.67354987435752	6.9238075419053	6.73952258568464	7.57588644870882	6.58573926315156	6.87524395842145	6.21209593925963	6.52008895290391	7.04372709974185	7.50343894443064	7.53352526262284	6.89813484869558	6.96044566471239	6.89912304043211	6.67325778312589	6.66957680873623	6.77263703163877	6.49695991609981	7.98522964389725	7.7791189398413	7.78463732146085	7.24673473829905	6.8531884560104	6.9283615333119	6.76716277080075	6.86269639001564	6.99156830360363	6.99837797113654	6.87299471244306	7.0788356614426	7.04952082454027	6.69033588487608	8.14387216123803	6.80454189985862	6.80652665314065	6.88419280354296	6.6879178827834	6.96539430853439	6.40574431311206	8.2822030562987	7.09602423406651
AEBP1	6.59318345180464	6.83958698986611	6.64698925466601	6.72237539196836	6.5347523297101	6.49556542678097	6.37752701918935	6.79684877500728	6.54795511999343	6.46932052869643	6.86681508047867	6.40954515546159	6.6127202840224	6.92442171946859	6.37691362359408	6.56125796867751	6.62516273842363	6.58938317021319	6.41028295475732	6.84788970964527	6.62687248511732	6.89878778438937	6.51782004769283	6.72161334250271	5.57612492553474	6.20525111936555	7.31491254072129	6.69456839393562	7.17152662845579	7.28529828655367	6.72107347697077	6.56431032394371	6.74245950283604	6.61975191332877	6.85465756886356	6.71030849514829	6.59928052842425	6.94489825984286	6.57505771710451	6.66541273357853	6.64698925466601	6.75586880127913	6.98464085099715	6.58877428980851	6.5865214362073	6.7819488585815	6.93069360080183	7.70379464936421	7.40422730112487
AEBP2	8.0361175645744	7.93106525062482	8.0753375062466	8.07568592757655	7.99399787427054	7.65688630431017	7.78353660492856	8.70693104319765	7.59258792594044	7.88622698289686	8.03066450360242	8.25999053707944	8.12553474435706	8.00582032763301	7.51436575337538	7.90081556626775	8.06367746357185	7.93589897590554	7.9348316249713	7.917834299995	7.8320222772408	8.0134856473247	7.84001156977796	8.02651976756981	7.55257404013974	7.75431322054236	7.89066938938986	7.91104138709683	8.24456501453656	7.74331220551131	8.07874695028413	7.94898254323239	8.09341190947619	8.14113368253414	7.89860364857092	8.04369636047231	8.12221442182046	7.9132270760965	7.83732189700669	7.87908267167837	8.05440552473712	8.17898910584136	7.85613922420747	7.8221141360042	8.02991114640739	8.36765792866836	7.51012087022177	8.85800788524511	8.09642878750735
AEN	8.14177233916518	7.99808781184714	8.5520757218168	7.72520096446814	8.07874695028413	7.78509302957008	8.21876187596267	8.34334265628187	7.84106839871821	7.78996573895089	8.82367886756731	8.06668362814493	8.17937536442923	8.8107147733325	8.06260239660652	7.64819583345392	8.08667215322954	8.25834258228231	8.08126344646451	8.06878229482946	7.50627871008633	8.26798509547006	8.19392783450107	8.37504627031147	7.38718262838848	8.13950953044954	8.6600993729153	8.53431507692388	8.5735168963731	8.25554565107594	8.26832540130354	8.52885769760062	8.32282365608129	8.1587216701943	8.41478144940682	8.2195612853625	8.47701748343962	8.39822015902907	8.23404172070472	8.16844290690069	8.67861368797498	8.18757187291703	8.44138052544397	8.44062823185209	8.33943382860059	8.25592123903748	8.52195631285695	8.60328016812295	8.70020742064398
AFAP1L2	6.66790946958132	6.63866174413626	6.664723822048	6.70602317673449	6.65683329160762	6.63036586315105	6.61126851495623	6.8252737060294	6.74418627749458	6.41842394089107	6.67656481269614	6.68384228295746	6.73139078249566	6.63594691295705	7.31363131864035	6.79135774742135	6.89352602165848	6.66988470840415	6.722650102577	6.53163694400587	6.75422060460045	6.62910077498296	6.86927653299677	6.73362389760064	6.52848059499763	5.69705473697338	6.69756563329339	6.1513391111531	6.89912304043211	6.62270813743375	6.83994292520832	6.88500761525957	6.96480907631406	6.80477086756946	6.8178600463154	6.80856030131437	6.88208201273002	6.91093954039569	6.57352873772923	6.68715289604452	6.84788970964527	6.8999132927638	6.82833993865747	6.52035144359254	6.72885630669452	6.79135774742135	7.07605457981922	6.83393505347755	6.08748670378076
AFDN	6.27157350577942	6.33584677143249	6.28861734505068	6.27429914583355	6.30963093312525	6.14078807993207	6.22472899398785	6.26638750833641	6.80593924948918	6.25544552746048	6.31439832755075	6.2584527340113	6.28806136232788	6.2008069546294	6.55113291260345	6.43858157070661	6.25725009158938	6.24813398140461	6.45637392700892	6.33872720449961	5.99483108514585	6.00246793751802	6.14713763916393	6.1769284422169	6.55987338401195	6.30518713603808	6.31295037043906	6.49644464924007	6.36436881714795	6.34359825826368	6.17142925609037	6.51156774948907	6.24247177107166	6.37812680812198	6.17142925609037	6.22814089781139	6.16473857841789	6.35378748891846	6.30257164318849	6.24281899868494	6.51014270944667	6.12074025757095	6.19079078836315	6.09600137326311	6.22044292451288	6.29457148191659	6.3695411748309	6.0894469301654	6.52231844055945
AFF1	7.30898266782346	7.43937496585814	7.30217753579552	7.29382711715316	7.14708440768416	7.371719845704	7.31208596031281	6.87091757127211	7.54979114026537	7.24404221794928	6.9617248187508	7.37981862710354	7.35416067279773	7.07788223286424	7.48592176191405	7.92030162696521	7.10057578215457	7.36285003722872	7.26730480421862	7.02473849497079	7.53143495345099	7.29416216103222	7.55095456697413	7.44097118932227	7.00325070694418	6.59208403995711	7.40387041824184	7.69901222665411	7.66347659126401	7.65127545727383	7.17611290307217	7.28996507412875	7.00788208474058	7.2208331366881	7.10026069808967	7.25686746555902	7.1582719843643	7.09275580206248	7.34860179138089	7.34773784271216	7.17531347960818	7.07692093389384	7.09642992276713	7.16911417686534	7.16525897830811	7.10057578215457	6.8571798077872	6.45759378924884	6.70061367590732
AFF2	5.26558135666001	5.39784283695035	5.15075330009145	5.02030220361626	5.16634848709003	5.15472831401201	5.28020890603052	5.25908546709563	5.2493412259188	5.30064456297359	5.39502070121503	5.31635801159489	5.09325239791872	5.36216322606865	5.02950681215135	5.1444363777055	5.15472831401201	5.05405515906807	4.91969933224145	5.52000889354871	5.30254482034916	5.33985702798104	5.29959205362134	5.31802520330083	5.22542985414062	5.4497944641964	5.0829869714226	5.57278101828762	5.40362235267161	5.4253115567192	4.95058045301506	5.25422555150681	5.23764393195901	5.15924571179446	5.47529237854351	5.41817014314802	5.26149922280828	5.25665148956836	5.26437449314899	5.24864576225267	5.17302655321264	5.32247857885896	5.10952123201086	5.31409851146203	5.19837291303222	5.26499350848339	5.21446661814035	5.37455030668217	5.28588269496191
AFF3	5.87836815593796	5.96251553914948	5.97663715815407	6.03235111156354	5.90825297778659	5.84768275071084	5.91534443355016	6.07425492373561	5.86899057662017	5.9198959340017	6.10769923429482	5.9115426968077	5.96714464275936	6.18408072897025	5.86838252821277	5.81135294201283	5.84367652367606	5.79405823880702	5.90913376419976	5.7985763125729	5.77372921408339	5.95752151642363	5.96600411544448	6.15636359607529	5.69542741020455	5.92767094901743	5.77652639340609	6.11149520134129	5.88935774834116	6.21527205806011	6.07014722841411	5.80241888849789	5.87682626066698	6.05795451917987	6.00867569694086	6.02232857151323	5.79227503324618	6.01693716791623	6.07149268170186	6.13187872980536	5.87453380487667	6.12381289938712	6.21926067810734	5.8643883225717	6.0954024347266	6.18494372648954	5.94074084203112	6.68534648239347	6.27970932301231
AFF4	7.5751358254855	7.41135260975584	7.34079157039024	7.57128270353327	7.26699404114282	7.44721813143977	7.34773784271216	7.32862699340158	6.91006547186579	7.40037912401357	7.06880929189123	7.61443965339608	7.4333442957273	7.16079968287943	7.05356972840511	7.60195586123936	7.31785549888124	7.3221480425939	7.65452140483382	6.92953958742779	8.11936191122489	7.73316017374749	7.05454605293425	7.80996690506802	7.73496527386883	7.70990822134034	7.76935671678067	7.64168398619632	7.26528093203428	7.63797736016849	7.24514960255445	7.33132625646625	7.4768045584486	7.27268017475892	7.1155412375099	7.06103297164784	7.32893035664265	7.33164526003357	7.10732671311917	7.30739772053411	7.55014741570687	7.51322247052743	6.89912304043211	6.95528903692033	7.32980950343976	7.79835419646785	6.40653665423942	6.68354223899808	6.00299341007929
AFG1L	6.60816995199421	6.58850426416103	6.55696768300288	6.50840665854434	6.50627184352846	6.67585839723387	6.66599743726145	6.46343968900055	6.44181007980324	6.69317939065305	6.76172115528649	6.64071015884267	6.70284811927585	6.61150581968671	6.33267441588172	6.69630023459194	6.54090908288854	6.62123240340898	6.52363466613038	6.58336369352092	6.58850426416103	6.59230015233494	6.70284811927585	6.51907098142923	6.22275830522529	6.42396006662285	6.76092604390847	6.90303813903881	6.73657558061585	6.2495668149934	6.66599743726145	6.45299105670241	6.59642722352113	6.63808024391179	6.55324449556882	6.52906485480671	6.57352873772923	6.62843558252462	6.66599743726145	6.65831095085763	6.85194215799034	6.57327747553111	6.4587663261141	6.48328101739975	6.62000361205884	6.76397913715623	6.73631582155064	6.68740771721499	6.35779624564301
AFG3L1P	6.50723838394665	6.54488860574867	6.66439229477653	6.73170855516869	6.77398378138546	6.49369751045251	6.76906727555016	6.75894114773173	6.75304078273642	6.67749140517202	6.67681082172028	6.68740771721499	6.67149804250023	6.75393997437928	6.47709984519651	6.68740771721499	6.78308592520267	6.89535121718631	6.67983645988675	6.60135217172125	6.63900269230246	6.73196323733237	6.74949607999165	6.84020850504026	6.66541273357853	7.09965317819881	6.99684943304822	6.39598669074166	6.92805220509366	7.33528751763718	6.80536555448924	6.71517195244395	6.7330321404219	6.68197163514585	6.77972887049372	6.87091757127211	6.79840198346827	6.82833993865747	6.68760855582587	6.96013468270661	6.90977926544306	6.73925247806221	6.81032950356182	6.68903788452436	6.80142678521208	6.91381251673342	6.77673122841744	6.15725240821188	6.30230884282405
AFG3L2	8.00612168652505	7.83171150538148	7.91139407863568	7.69901222665411	7.79835419646785	7.74037533539442	8.01099716065596	7.60195586123936	8.09260761710003	8.28387579536201	8.696102433179	7.77291471352272	8.08241942273815	8.46647035594036	7.75391951582992	7.47491926317737	7.52121107824864	7.97176508158971	8.34061007473687	7.48130860469173	7.90195506251275	7.92565582101861	7.65486057417596	8.26037151728082	7.24240929903917	7.88763001183318	9.16504057112894	8.32435605488495	8.89902477919892	8.67719556436408	8.13301472434977	8.39541211548108	8.19064756914807	8.002630949377	8.1568305891105	8.08995024893733	8.32635308502621	8.33214388789298	8.03025651625179	7.8306280443631	8.04931546498883	8.32075590067993	8.07310418320749	7.99209093800454	8.12553474435706	8.14278978584815	8.66824724416642	7.80889973285484	7.75496305209807
AFM	4.76824560116994	4.82364032116314	4.81680050912295	4.894241651568	4.88139065678473	4.7108055578513	4.99615417388361	4.81578151090455	4.84274152865161	5.03506981796232	4.91673981630412	4.74286669422119	4.88940225807345	4.94260347723685	4.94435545488781	4.64022775888985	4.73139161580151	5.07783687161731	4.87694565081823	5.08269492109644	4.782826947962	5.13371029950897	4.80766809717325	4.56436410754619	6.18346808492912	5.35382427400491	4.63381393900469	4.91969933224145	4.7579037945733	6.46277643631716	5.07395508021119	4.96932975385848	4.80664450866422	4.81428331680542	4.86516579434291	5.06821762994294	4.95501887960618	4.91432283306493	4.91673981630412	4.7679714201412	4.86823635698533	4.62343339575217	5.16018686540135	4.80692298135584	5.1350305670112	4.90811751439858	4.91883687920638	6.19018003578454	4.64086303508292
AFMID	6.33555382772424	6.31960351722866	6.56207204301875	6.37897453856205	6.29732601950982	6.41155263629348	6.34459500240882	6.22586293806162	6.69151542328859	6.36554848688707	6.19138232801013	6.54768251705628	6.36579274687782	6.19628270709418	6.42199689174913	6.77499393043804	6.08667952376031	6.22301106094487	7.11155924398265	6.25974729287232	6.83449010173412	6.36436881714795	6.01889001385127	6.37109204229141	6.40512396979997	6.98270926776707	6.62087939045413	6.47833314087178	6.87177638014209	6.54388998685984	6.34911043644944	6.46659915821644	6.51383071506292	6.27238882790273	6.36887606624853	6.38914556769973	6.23002630130023	6.4942649900727	6.44967523998363	6.40901415605982	6.86508911893595	6.18643765364548	5.99026970494916	6.69342235704973	6.19318239337885	6.18288011959604	6.46963132002479	5.66219994197818	5.46583230768218
AFP	4.78251157097508	5.03506981796232	4.82019102719052	4.75234887641978	4.9570705102732	4.86877155307774	4.80713558532674	4.77000176091528	4.99549021027359	4.66505036079713	4.69376314558594	5.00610585517893	4.93926383150403	4.99135310789375	4.69558441220636	4.58171646444214	4.59441150716346	4.8178521220677	4.75822883387939	4.72483614852425	4.94435545488781	4.8103882904973	4.54909518850218	4.92103591775069	4.9852603977381	5.80305685416227	4.888239839277	4.9996299005736	5.07079452345132	5.08743020190914	4.83003037844146	4.60692942209377	4.58783154682384	4.77694067773392	4.69007520953574	4.73406896668264	4.74776203187403	4.71223857576687	4.97227886418987	4.90529869447684	4.88678468239167	4.87345107900981	5.01415413337469	5.11435091937542	4.62585840122943	4.74514463760766	4.66183330063751	4.94630194916798	4.99474607384838
AGA	8.10711699727307	8.06668362814493	8.12299802258557	7.98419930871516	8.10271470278601	8.12589476736063	8.14431351469535	8.93817348470304	7.93809602050473	8.24974307779245	8.17219511994159	8.52480503869921	8.24974307779245	8.66446117018901	7.34316537755247	8.19740173884717	8.0361175645744	8.03280690948911	8.36163410069258	7.81032507391915	8.25147858104869	8.31904957668137	7.88856812536337	8.14075247092823	8.02611323479994	8.33716269911108	8.47281332355935	7.82546824076597	8.56760731720415	8.21408528136102	8.15379023064977	8.33409379355266	8.3770085111455	8.24386609818207	8.35832461914596	8.32237933258757	8.28387579536201	7.89756852923503	8.3111607245252	8.25395936763565	8.59850034603329	8.65325671434952	7.94435006601443	7.80889973285484	8.08126344646451	8.86751068909973	7.37801403130025	8.07196175176204	7.68722893150096
AGAP1	6.17171937999344	6.01642922940505	6.27102921019158	6.21295978379626	6.23900159717015	6.17812953899944	6.25035522614352	6.33749626370892	6.08808625538253	6.38258341478051	6.30230884282405	6.22241966928316	6.50423752815122	6.21094358243605	5.98411817222011	5.92340462446098	6.20587636671093	6.28711336396296	6.25315662343315	6.06089814726727	6.27102921019158	6.08971381493969	6.17602725937471	6.23487932886955	4.70381758110427	6.72771284053968	7.54496414055864	5.85559559893678	6.74554632147954	6.52125654695015	6.15357426038497	6.31380771504601	6.16952145553102	6.39832919665489	6.07925302592026	6.22275830522529	6.12350822409531	6.24790722732331	6.21873709536212	6.39313067847773	5.99192556644199	6.34701771574612	6.33555382772424	6.27157350577942	6.37812680812198	6.36525385481616	6.0795667679421	5.36696867100533	5.06386015520179
AGAP2	7.57294763709127	7.60748767244613	7.71723296354529	7.79338306460358	7.53485367590702	7.59724737650957	7.61964652915727	7.54320673392764	7.50075256046268	7.59589361057775	7.79640312223723	7.50739380163014	7.40153140056933	7.40070783643927	7.42688868603573	7.33110584218687	7.57391508713564	7.65379519212095	7.6096866393421	8.02075440110239	7.52769017536884	7.98044478328072	7.53611377117988	7.57876857455503	7.79406664873368	7.50985754851622	7.3668082175156	7.61550113094252	7.36213313206874	7.38258639995427	7.5635832530521	7.55357855747406	7.52685767717904	7.6726970094935	7.64491172354715	7.54751683401071	7.49497215578258	7.62404977542962	7.48475846842135	7.50343894443064	7.284674564299	7.68863565120223	7.74222521121667	7.34835612596075	7.62034608316056	7.73122951607834	7.96868618653373	7.34242514755889	7.77602878779357
AGAP3	8.16055074241993	8.33214388789298	8.1414402064676	7.77223627796038	8.06842376166125	8.16288344873998	8.17529992790279	8.3347680873616	8.18964494069581	8.36547394002144	8.51254787973304	8.26262806393347	8.44007566167645	8.3754943012679	8.06519687298442	7.9744438640238	8.27528325927756	8.24118422708164	8.13223112863696	8.10832612724322	8.44833036329194	8.17397766474432	8.32282365608129	8.47192246716463	7.66284228202362	8.48142311431961	8.42941299217561	8.62595529984024	8.08126344646451	8.26757661218234	8.47239428218834	8.56339273707312	8.35409168261268	8.59426010646565	8.26069969925818	8.44229302549897	8.55792776917565	8.64716996578626	8.09929905656272	8.17171158299312	8.08505562655914	8.30955350748139	8.25999053707944	8.33009688410438	8.44304368176657	8.27176741872695	8.61941501045442	8.5704103381473	8.43370986893184
AGAP4	5.02838405539398	5.38574841330311	5.1048815458328	5.15573083702847	5.08491989867421	5.36251386227106	5.20211702588243	5.12134811242184	4.91174604017155	5.2397400733666	5.35989480272153	4.95199303752342	5.18440628623079	5.32217617572967	4.87905520507404	5.2283321127508	5.57883424759297	5.67564278573158	5.26529671765536	5.08585273249163	5.18112809264445	5.33735197088537	5.54922193917882	4.99762387260545	5.34651507312048	5.26046248406845	5.91595083549404	5.20266225529714	5.18471276880825	5.49223141115351	5.25849605863717	5.00511528675133	5.34765319327303	5.42040497075397	5.04247257545904	5.13686468323768	5.24359417157817	5.23283672605775	5.31103853512504	5.22971195608078	5.25692127654565	5.15406318065452	5.34146779821089	5.04602774776425	5.23601353875892	5.24278581642814	4.85304902038469	5.23100591157529	5.21351102087085
AGBL2	6.04025574447408	6.08779525436946	6.01722529173085	6.10685559563829	6.09201190607811	6.00354114297841	6.10769923429482	6.20896764596692	6.20663738912794	6.07836812172888	6.18438381394898	6.24515524612951	6.05606198183331	6.16134889105446	5.95929726234004	5.96747180035503	6.04917903738993	6.2690076761806	6.15578310111761	5.95697191556057	6.26933189346431	6.08354515153885	5.93057400594943	6.0429777297987	4.59107375694197	6.46748463310703	6.66732217109565	6.03505587150313	6.14691239643726	6.67473744588864	6.11865272834611	6.19716698196927	6.29159063984646	6.25633416040091	6.25810489774298	6.2184738253541	6.13166188210441	6.07398817789869	6.08485555642544	6.02163706643605	6.27941610013678	6.13846765529128	6.26223643112864	6.13551975829372	6.04497940177597	6.17868477675653	6.34070281941957	6.11234550783479	5.62384388408656
AGBL3	6.1769284422169	6.1443219055814	6.07980022753228	6.06434135047975	6.0584918708527	6.14320885719192	6.00490455867283	6.05573479319698	6.1513391111531	5.9384750283688	6.02259517342147	6.01133109013285	5.90798924610225	6.08037144607576	6.19195765336518	6.02023762095932	6.02232857151323	6.25008288209421	6.20615625660477	6.01040358323323	6.18869999586332	6.23839248634859	6.26933189346431	6.04739472469161	5.41007153087312	5.74792815463458	6.20312706334743	6.48613478301235	6.79518561057367	6.18288011959604	6.09231920855734	6.08147754419499	6.06581972735552	6.16101291847752	6.09600137326311	6.02201340035409	6.05967172372476	6.10187783541539	6.00154230577434	6.08841798351912	6.09201190607811	5.98023610159495	6.13644796521804	6.12258442789882	6.13551975829372	6.19228507097176	5.94100776070105	6.40162277398811	6.27102921019158
AGBL4	5.63421861632695	5.639022666363	5.76163679552712	5.70106823446537	5.68869668910041	5.65505367979684	5.5637487756492	5.49393899599493	5.7449908051391	5.52129998023386	5.66577942365508	5.7181157184037	5.70686308661847	5.61235518883496	5.52027937581959	5.83754930944253	5.68433039412884	5.58610990390604	5.87978878026414	5.63394701363569	5.76218732919746	5.4881098529134	5.7456342238764	5.6667228891683	5.55806396698804	5.4675759341397	5.89695138932605	5.61024737266016	5.88970305768855	5.58474977941316	5.60161168223439	5.66577942365508	5.58068765376982	5.50969511963534	5.68279838810559	5.62095805706551	5.66491254035944	5.79565477962733	5.51136042060553	5.62595261208739	5.75290381867886	5.562801571135	5.71172315736032	5.42245870202743	5.61790991862266	5.60192780414823	5.62938732753537	5.75892819842505	5.77096541367312
AGER	7.28970801536046	7.44024273999553	7.16600306369753	7.24438683473284	7.17152662845579	7.38449580130716	7.35672882733926	7.23350764079246	7.40915082907934	7.29482077325538	7.14270382929736	7.12977719205731	7.08785164898613	7.10340124223075	7.49229679219932	7.52014690613618	7.23094636130653	7.22721560413374	7.02913831691936	7.32924394155227	7.15262954502035	7.35105806371632	7.39424455924076	7.28442825181651	7.25782080695976	7.21075937675614	7.6055063687481	7.73218990977719	7.284674564299	7.86314195167133	7.1828727859292	7.08423598510431	7.2315154952955	7.21981699933014	7.14745810797997	7.20912620259226	7.2208331366881	7.07241796954947	7.24711902334798	7.27702864560541	7.11240443513891	7.07045379668035	7.26093012346874	7.08142895829878	7.22945356918597	7.12977719205731	7.50834522123357	6.19289448033983	7.26699404114282
AGFG1	7.8859260611318	7.48045991929388	7.49201098975338	7.38859815926267	7.04690596162325	7.10532305350225	6.7993489717899	6.77853308619783	7.54320673392764	7.06411507270376	7.24438683473284	7.46630864489606	6.77653429608182	6.82933978781879	7.77397711619982	7.41974034155179	6.65507799068042	7.07210654244961	7.35745632846906	7.21332500637558	7.37801403130025	7.06542629251989	6.90303813903881	6.86508911893595	8.14355845293938	8.32357533364747	6.81448057313446	7.30677450707551	6.25070447961593	6.88079975515849	6.84418893252051	7.04729880132324	7.0132925184477	6.90085289407087	6.75805595071546	6.84142989960024	6.921207126332	6.93308940798163	6.77592950263059	6.66690825859918	6.86543957708458	6.77729964783301	6.7447655972395	6.90589650642933	6.70637268345788	6.84934221797907	7.26763315388965	5.71561428907216	6.03939113885726
AGFG2	6.6717945881598	6.61665451997499	6.75338079534296	6.68659392005086	6.69204063334198	6.72426136803894	6.69984641872378	6.68272161042374	6.36853396158333	6.80164755324733	6.98613842348673	6.35965080819653	6.90826002722048	7.09992841910175	6.48725656507206	6.17220354361402	6.95895520184244	6.73830820053591	6.72292656111703	6.66732217109565	6.52579322561228	6.52881175428055	6.72909890112474	6.78982183299965	6.26523588993849	6.50600598456576	6.84110426278608	6.88949557538056	6.91165862961216	6.89680549277451	6.91093954039569	6.79660060879382	6.76241320847296	6.93933515940293	6.59642722352113	6.67011123394468	6.90210473893505	6.79362493845541	6.76060557324408	6.77058773210606	6.78463174492662	6.9195581476736	6.95804709086206	6.88777233011874	6.8855749414123	6.98498635762771	7.28624801622504	6.84671178400321	6.61837828687568
AGGF1	8.31570402686812	8.14725356957332	8.4912351402207	8.312898148315	8.36765792866836	8.10070108690831	8.22287221880025	8.54426565850809	8.51571239947457	8.08322803394085	8.27785608905147	8.4789835096144	8.55133848555118	8.20379176724061	7.79470633333107	8.15232496110266	8.31827576122166	8.30762484325166	8.35913832896416	7.74957305681373	8.46447597949534	8.20379176724061	8.20084888905306	8.38854660930606	8.2748824381957	8.43793841434092	7.75882990816673	7.63454345014453	7.89795377833659	7.95780722041006	8.24799714575362	8.53476613874616	8.26226681988778	8.16386057629972	8.29709359152232	8.14835423869447	8.31855957654327	8.25705460745186	8.14278978584815	8.04478848464308	8.60013571695151	8.46406723776125	8.01667930850479	8.09642878750735	8.51474307037712	8.52195631285695	7.33260494485679	8.79072076893515	8.3877822050747
AGK	7.2208331366881	7.17058540190097	7.52866196992192	7.13005327482405	7.60719807334592	7.01434690973957	7.15536230950978	7.70851131319506	7.1138308578712	7.37448066354795	7.9966387151912	7.44880015502459	8.05682555685832	7.77676401682474	6.7586456550612	6.83534248332798	7.59826110703038	7.54925939683282	7.58985056904976	6.95497980645287	7.78274449161953	7.52994807001436	7.04527672149253	7.56687266921855	7.79067358024378	7.93447370813657	8.37276225482279	7.31302084897509	7.99169377185819	7.66825012956365	7.70440099468405	8.13800540825582	7.73151523486542	7.62315428189423	7.93106525062482	7.66284228202362	7.7791189398413	7.7229883541933	7.58985056904976	7.63333368219966	8.18201139463426	8.09415583583488	7.80827100253005	7.97176508158971	7.87810274509648	7.92100163923112	6.73519854954455	7.19883510759337	6.60246685831594
AGL	7.54416947924943	7.44582884413474	7.49229679219932	7.51074674305899	7.45791952295999	7.48789904845421	7.53485367590702	7.58655998859308	7.41762678938663	7.47746692094467	7.4677266881235	7.45042661146381	7.56939089044678	7.55502403230944	7.40422730112487	7.53178721956503	7.51739627072784	7.44791823764766	7.4386417739915	7.46940765114349	7.47526545180033	7.49982346235675	7.52226293036086	7.51633565359732	7.423253460657	7.57324735247423	6.77263703163877	6.84142989960024	7.02598546380235	6.82556185207876	7.46410794833385	7.49305609035569	7.47563633550202	7.47746692094467	7.46810077733331	7.49760970395673	7.48855050077486	7.44946296662416	7.49893646443808	7.51903908344789	7.65127545727383	7.51940087992223	7.42453395161581	7.47914942281159	7.51291310216654	7.58857009895543	7.37612484219527	8.45900890778627	7.93238513382516
AGMAT	7.12719987004217	7.31302084897509	7.20318049737999	7.11272160818824	7.19785992544219	7.16494317024122	7.07082084549028	7.11459118352829	7.2924964647681	6.87029081121637	7.80963417310453	7.17152662845579	6.83863750053031	7.61224727386622	6.65475371476155	6.64272302919215	6.99837797113654	7.1138308578712	7.55920599253905	7.04219497745149	6.93848169443687	7.17209953170641	6.921207126332	7.24376525114395	7.65849107506015	6.97230123449828	7.01197771737017	7.17309891494744	7.50467790964853	7.28310626603121	7.25686746555902	6.98896080324418	7.39528814144928	7.23535635055408	7.13826120491614	7.20858148152119	7.31938957995294	7.26790244894829	7.284674564299	7.15337142629061	7.26790244894829	7.58950762441715	7.59854789915007	7.59788366537689	7.21332500637558	7.52088745715201	7.20074527774986	7.75711175547088	7.63999779844929
AGO1	8.78720328575884	8.88649442223575	8.78402450005284	8.75807217058377	8.48639389407922	8.6576830926965	8.7408890387467	8.47549745926058	8.9690349156182	8.68718388057049	8.38550478347657	8.6281445138932	8.69751129704453	8.56421264792139	9.17168991330539	8.51571239947457	8.46867037434123	8.21632794164224	8.72245100216068	8.69977741490252	8.97911800037796	8.84250933052597	8.27220474803872	8.87366785195044	9.04701601804053	9.06261863181358	8.50814136421633	8.68443482796036	8.40775914139861	8.53094314456895	8.63241552290211	8.62329986271612	8.73181006235858	8.59850034603329	8.47192246716463	8.48956167090144	8.71680447449278	8.73312801785369	8.58983793689014	8.53553252885195	8.11250710357292	8.88855635827428	8.77840251584294	8.66680542278145	8.5415802752239	8.19665378980855	9.28707467487151	8.42311240213873	8.38142109287552
AGO2	10.6173775061906	10.8429943059663	10.1894340719529	10.6144650621152	10.0431077377117	10.0635675419848	10.2977679189423	10.0288639015685	10.4986888714001	10.2795114454461	10.1798471429825	9.95182867062537	9.43329990174247	10.2955971911086	11.1796907891364	10.3494854775713	10.0573893332934	10.3926883746663	10.3635199516291	10.3143595963169	9.62289184312654	10.6157195343654	10.5746361597344	10.2434284790419	10.2330825259965	10.8581318094508	10.561714392531	10.3966847263511	10.414531663572	10.0507540586446	10.3988098292799	10.30795055957	10.4278510774152	10.4436672931951	9.35605027008732	9.71457631992991	10.4165459977042	10.4202490736122	9.82822363320046	9.96767687966368	10.1528700499407	9.53494960060168	10.2085924993234	10.1055248057742	10.2159864148281	9.68855984543866	10.5629409829191	9.16143135075997	9.81587908301661
AGO3	7.75711175547088	7.55675160895441	7.82071995068894	7.76013388214078	7.63060012800077	7.54814669622024	7.53209656310564	7.74736977480788	7.57876857455503	7.55644207809742	7.40883045277076	7.63129515083589	7.33528751763718	7.34147745827907	7.37291439683554	8.02398107239286	7.53514279644322	7.51739627072784	7.45756974579925	7.78084407650606	7.69348398975141	7.81248796452972	7.79177821425355	7.60339654906487	8.29668614295042	8.48059046647711	7.54159311925055	7.58827681403289	7.47010519365785	7.30713179432457	7.43014741892152	7.50805303819937	7.49982346235675	7.70055701516802	7.52188437190767	7.56459496439905	7.53611377117988	7.4188806229436	7.38152513002971	7.44024273999553	7.42031867216582	7.50805303819937	7.620683857422	7.5635832530521	7.55014741570687	7.38189137935045	7.55257404013974	6.3885554603412	6.65220941783016
AGO4	9.50601565588191	9.82330947670311	9.56924408875313	9.46568553881942	9.11235233677616	9.29453963808335	9.64780991510882	9.10617677576342	9.45709626508053	9.02450511165228	8.0697953290393	9.25363881070106	8.5704103381473	8.40700079979394	9.8749597679585	9.66757148659801	8.91339081845905	9.06951074374279	9.30678515315537	9.34995693541681	8.92942787190395	9.84358870070509	9.48546151250855	9.10114167878008	9.30107370802824	9.2369918322219	9.41510797553799	9.62217367129963	9.14923482142916	9.41715600701748	8.85702313665292	8.30762484325166	8.6719885240206	8.80300047812658	8.53383667086608	8.6354908340729	8.65286455143399	8.61217381337696	8.91281773491457	8.84144362258228	8.88965661297203	8.43743442315944	8.52432931325012	8.56421264792139	8.76494366293828	8.52530275149684	8.8933360604194	8.03349839011933	8.77940706115395
AGPAT1	8.37892766807515	8.44746769914501	8.31952566522027	8.30057831004673	8.32435605488495	8.28145207760035	8.36808586347577	8.30644923070985	8.56505555956626	8.38628259074771	8.15454068216348	8.31991365078173	8.0753375062466	8.19546192378349	8.56876484244903	8.3754943012679	8.4115801701194	8.30334630548199	8.21876187596267	8.4904349963638	8.2574391188344	8.29041634115061	8.5691402279886	8.2115110989369	8.41857539451784	8.04813791682549	8.18245762949661	8.19897180181037	8.29538975371895	8.05942638852967	8.25395936763565	8.27141151936597	8.32319396987246	8.16420612570563	8.30021669883003	8.25705460745186	8.31182845008209	8.31043060431459	8.31247671632744	8.23859753289162	8.39418168274485	7.98457182176553	8.15306544895139	8.39259626505666	8.18994525130787	8.04369636047231	8.36895537021535	8.88695260149638	8.60548321075944
AGPAT2	10.1677724973862	10.0087248203278	10.0403437574627	9.93767440144167	9.73249859373129	10.1261852709725	10.1648189765785	9.20649414752224	10.3143595963169	10.219069397515	9.47080257197956	10.7493013825401	9.566506193185	9.37971116895254	10.2354656409753	10.6083659050637	9.81117779326422	9.9798792936191	9.83465835906966	11.1427695612279	9.8952736060997	10.0775014270897	10.1750620081986	9.51638176615141	9.77591813816109	9.58945581242726	9.94209125985942	9.73393890763965	9.76750490620664	9.87019833992714	9.77921408131287	9.74566196647682	9.87112813094108	9.86761180000745	9.81727260926891	9.75253658820531	9.70885628835283	9.83131819896792	9.74328820513383	9.75253658820531	9.34263856484096	9.25665440303573	9.61690178718897	9.38686759013177	9.38573302468238	9.26030469094372	10.0484776341547	9.93399257203628	10.1440295541313
AGPAT3	8.59521172612024	8.54780994224522	8.22743046451445	8.40302275561705	8.39174171756484	8.56248925480701	8.42711070138977	8.00231464201871	8.75326503710425	8.73270995623944	8.99133829867086	8.35237308920111	8.43017397000028	8.41562995071143	8.30300014846016	8.76883935108941	7.95649566778955	8.62165169889597	8.77798493309287	8.38854660930606	8.59734133391311	8.2208725475087	8.06295623604168	8.47666308132464	8.07390004829636	8.67283615895636	8.63108346804709	8.15194692155412	8.17022432979642	8.07310418320749	8.39058145662874	8.78170499095567	8.51521234349936	8.48503463230198	8.52432931325012	8.49406016186469	8.57312646587689	8.41857539451784	8.48182860052589	8.35369675298927	8.31219062083232	8.60984167554601	8.35092939540775	8.72034326276666	8.4830038550748	8.40470710380043	8.6537507359649	8.42849380881971	8.4611218222407
AGPAT4	6.75725749679143	7.01141519041489	6.8965425072347	6.88777233011874	6.86111729232088	6.98145037725868	6.88419280354296	6.92083726980882	6.89507674263291	6.8269593350699	6.96958208899642	6.81298033394141	6.84110426278608	6.78175162763487	6.65416110396098	6.61359509942835	6.99684943304822	7.08690701660803	7.06880929189123	6.86138203690777	6.91734625689941	7.04729880132324	7.1663636886804	7.06853151714261	5.79884023903528	6.96418575867316	6.87710106938508	6.50325210841048	6.56859039789644	7.0459286916739	6.60268927607426	7.02571193813525	6.8758690819871	6.94489825984286	6.69931027419287	6.70747208161927	7.13510215592089	6.74977294027779	6.86766470069076	6.82252683641106	7.07335977544915	6.66633487515615	6.80881981141762	6.73027368280797	6.71581512308209	6.94737071653811	6.53229405561804	5.97716706341638	6.3873874347366
AGPAT4-IT1	7.20318049737999	7.60087139942896	7.15027439506128	7.33132625646625	7.27673040456958	6.85564843133969	7.25046429782428	7.36285003722872	7.33638890016324	7.0132925184477	7.04160007981175	6.98432690866278	6.68627596199041	6.73084992771808	7.20602756269599	6.82731508537555	7.02571193813525	7.39144649820472	6.81188742636073	7.93763006380847	6.88750467708155	7.44265621528807	8.23366389798764	6.9186099882263	6.46089355230266	7.35879748100627	7.15920675459067	6.98758999646265	7.07633984237645	7.72978677748728	7.0188133317416	7.14639993669233	7.16977080516772	7.0952880600958	7.07573785003142	7.04952082454027	7.50144423304731	7.07692093389384	7.00149446543073	7.00325070694418	7.57456888491772	6.84206669948584	7.13235095107109	7.18907274074725	6.84418893252051	7.14553094817338	7.63870362566334	6.62123240340898	6.63648495651505
AGPAT5	7.11240443513891	7.58486346210966	7.50834522123357	7.71760011733507	8.09485253995392	7.66464322430075	7.91922651398035	7.76864207341954	7.36522375416122	7.79030375483708	8.41687599284453	7.70440099468405	7.9625235495014	8.11142339653164	7.32435654682341	7.56162008897022	7.42297884470288	7.76935671678067	7.82311795000909	7.7697551874131	7.67655086781873	7.94802293717458	7.70411943795115	8.31080050006924	7.73743420954074	7.59688029930832	6.82252683641106	7.31148244143403	7.23859851933979	7.68071679319269	7.64168398619632	7.72678660241692	7.73218990977719	7.65783383393928	8.19392783450107	8.2115110989369	7.53381879861006	7.73998348348109	8.22659498259416	8.53005439867005	7.78547447499681	8.25475908726325	7.80072149252944	7.72038438872384	7.8801760827048	8.41275994993603	7.36152559093163	9.19645739355532	8.26226681988778
AGPS	8.08174421348473	7.96423812577264	8.0134856473247	7.93763006380847	8.03390612966605	7.8801760827048	7.87313370901456	7.8963772393405	8.77940706115395	7.97133824215432	8.17096790800966	8.1568305891105	8.03321272625707	7.89342453489378	7.67728236283676	8.11283831145755	7.82345866131148	7.93074368278545	8.1414402064676	7.50373743626788	8.44304368176657	7.7868556201913	7.68362105542349	8.15306544895139	7.77397711619982	8.03242394275357	8.14203063302724	8.03280690948911	8.04130178674796	7.86381629359994	7.9988223880626	8.00612168652505	8.26710587613674	7.87475712575181	8.11539927866949	8.15306544895139	8.21227228182932	8.09382079143279	7.90400882280936	8.00891033904008	8.22779484063661	7.95522283554442	8.13734544544644	7.9465410736702	8.04853855772379	8.31080050006924	7.78238091862801	8.22247086504034	8.04478848464308
AGR2	5.93518281163278	5.71648714005328	5.78734041828605	5.92456734372625	5.87836815593796	5.99455402549136	5.98752563974734	5.8739790989568	5.63099658135006	5.90735141546104	5.91874075663273	5.90997386725955	6.06376122460857	6.12258442789882	5.92546190492708	5.83592338742923	6.10272352226676	5.86134084928821	6.03939113885726	6.16473857841789	6.10357712341608	5.70367604011374	5.55118130451531	5.96163873344179	5.54922193917882	5.77447890802435	5.49820588485098	6.06376122460857	6.1395228474281	6.19628270709418	5.95171816784172	5.88970305768855	5.74590669472915	5.71202245157196	5.8292268712618	5.96871508570756	5.98199053458114	5.82783389671299	5.94892358860918	5.94361824488993	5.60367253113904	6.02562335529976	5.65440952181291	5.83754930944253	5.80722802476928	5.86726679032325	5.80777122235219	5.51947435410657	5.77425520502494
AGRN	6.78086888683114	6.6272171123251	6.74277592669369	6.91060281168932	6.97026125581605	6.92711897081652	6.75977640878866	7.01726473350967	6.89535121718631	6.82904707624512	6.70662360889771	6.9327898291735	6.92645689623395	6.89352602165848	6.77337031482045	6.81378488411489	6.81935341406042	6.68051198260139	6.65662984078678	6.99227510534805	6.86736451186233	6.85654455332735	6.93641370463622	7.038615290549	7.44484110152708	5.85307902237308	6.7267770265926	7.22945356918597	6.93933515940293	6.69600586548376	6.76741190041028	7.08167282991838	6.74186924195987	6.82991540974461	6.80058290658939	6.98959661398565	7.01692278174989	6.80938940327244	6.90271445275475	6.73362389760064	6.68839975033176	6.87925872311891	7.02988653334499	6.86654146275124	6.69876563708687	6.77499393043804	6.9958571021623	6.70907468403758	7.71160436196218
AGRP	6.4890351793781	6.49644464924007	6.64045699828378	6.59872486562321	6.52363466613038	6.66414699060865	6.68877529424052	6.56887526796685	6.42747072034124	6.69727170031343	6.51569387982771	6.77972887049372	6.49458724588325	6.45607600605986	6.39598669074166	6.49279443128797	6.76477306872497	6.54517330355619	6.35378748891846	6.61303304040269	6.49369751045251	6.65052485384866	6.59507134843091	6.46536833401032	6.85544618556717	6.36986436939159	6.16278414627839	6.76628947190216	6.57846099758902	6.3907168090875	6.52663670252022	6.43858157070661	6.48232145363727	6.45218690996214	6.6479562856578	6.65416110396098	6.49764725597937	6.53087501066259	6.62485968883181	6.52785917858135	6.64937257301255	6.57120429957521	6.71174917098492	6.49146710955478	6.52939684823136	6.69342235704973	6.70400123741555	6.48484244330936	6.6033553902032
AGT	4.75737225997935	4.87466575944983	4.82237081133799	4.8862950807085	4.85351597022919	4.98803379719793	4.83055367381968	4.60959986077577	4.89041564233173	4.71505956993579	4.70765337802293	4.98214412589792	5.05604827221405	4.5720670114441	4.82066758114938	4.61767894455933	5.01357341503333	4.91199535264991	4.85588590814751	4.80953296704003	4.98882958272765	4.70263617057686	4.78376916509638	4.95252110844918	4.92928299466877	5.4115883980263	4.96208540693436	4.952237489886	4.84223559701389	4.86899496350066	4.86899496350066	4.88595836834125	4.81555942507947	4.75014402674482	4.46709002011427	4.67184431009755	4.71505956993579	4.69858741942342	4.99702405942571	4.86516579434291	4.60638575813591	4.83055367381968	4.73796109849671	4.84347654038777	4.92203037833375	4.86233248444173	4.8692101441387	5.11299382486902	5.36099414779
AGTPBP1	9.62973041759747	9.86594273498239	9.9016478553801	9.84723516993297	9.0632730241184	9.54935166142875	9.65592992016113	9.30864702896052	9.36179010725313	9.10222705403788	8.66394121467852	9.65006395897194	9.22425966734706	9.08454155347677	9.27060749094171	9.566506193185	9.31240207248916	9.30443906742022	9.19215140053404	9.20705572106214	9.44424631518101	9.42202375400907	9.30376128773438	9.15702659930947	9.88339988546809	10.3183585843206	9.09687648603078	8.48346618549613	8.8924067226553	8.43448634625615	8.66201058017084	9.05245728226206	8.67679240806318	8.85198586332178	8.78079263585016	8.81993071000369	8.63976263297438	8.73732956058873	9.21733730065104	9.32879706704747	8.94619764050705	8.92888843791766	8.80974653168847	9.29870399531849	9.16938111705387	9.15639589473574	8.39129921353493	8.68261927746127	8.72565815475399
AGTR1	4.87640871286328	4.88730473358774	4.83241123482797	4.63717916904452	4.64633087671979	4.82045240701139	4.78515660493609	4.62053081421293	4.88325183812807	4.72757716533301	4.91125617843479	4.90964479138834	4.87152186771045	4.79685136071989	4.84983130726342	4.90481840743769	4.86301012602704	4.87033811907103	4.97150391947309	4.782826947962	4.86156244843521	4.80402377109864	4.77796793169908	4.87231013097592	4.9372060064553	5.01531425010264	4.95109083447073	4.96964541822216	5.04964409019295	4.89894334574007	4.98267775521783	4.79753332249922	4.92823982228329	4.91199535264991	4.71412351253462	4.54114814040021	4.84751619555761	4.84933330354203	4.88325183812807	4.82141895970951	4.83524984761239	4.7945065958159	4.9349736324425	4.88000350258107	4.62664367851797	4.76207270923348	4.64357495346019	5.16116521429043	5.027568879693
AGTR2	5.25500954619994	5.01380849458964	5.05575514616878	5.16572743619649	5.14130886015172	5.52000889354871	5.4194116770686	5.21324852925683	5.6197485055543	5.34397829253237	5.13686468323768	5.09868821833053	5.25533339760205	5.13620671744427	5.59902109478143	4.9581338103572	4.86851863739578	5.09391982464895	5.89111426039734	4.97252535765119	5.19393698250873	5.21765324056377	5.24069130457907	5.30977564898401	5.13252698170782	4.83476140931504	5.23126887663385	5.54277908876488	5.52160697303778	5.50709030957479	4.99212526036328	5.14408775727218	5.06270661467049	5.0339543184685	5.17401946280899	5.31275834109692	5.39757456934952	5.19760603126142	5.47470063909248	5.26724531003804	5.29959205362134	5.04563970891863	5.31601403261542	5.03306706390271	5.13055148250083	5.03099849524913	5.10065998630783	5.17563652134003	5.39148145693176
AGTRAP	9.52442068554235	9.63368461547261	9.71093241790511	9.47652831521193	9.54663364612529	9.58204654026835	9.53621944554809	8.66680542278145	9.58131815768722	10.0547795345721	8.73508795753778	10.328529720448	8.94013792118926	8.58880702025787	9.96767687966368	9.61847678144277	9.23828557675847	9.39353829331862	9.58276617117694	10.3979169396154	9.60753919600519	9.50601565588191	9.63719195856445	9.28580598674415	9.63964475280272	9.3476082296786	8.88757924024663	9.48296439335714	8.47549745926058	8.85333277992674	9.40045599075926	9.19706730504181	9.14015195683482	9.32563981454819	9.41878883232227	9.13500842479932	8.99459170257716	9.09687648603078	8.86825253135471	8.87001609598404	9.06701616048596	8.35186561532893	8.86485888914224	9.07656257945633	8.60781333990745	8.54637298590808	9.52049355031562	8.34649811954305	9.59218376724006
AGXT	6.07836812172888	6.07782813023575	6.07782813023575	6.13669053837648	6.10107961090024	6.15165321164262	6.26933189346431	6.04477830213805	6.14865548801829	6.03505587150313	6.12258442789882	5.99984289849159	5.98969238921939	5.77175373743457	6.11181044343586	6.16473857841789	6.03819284162464	6.33642165224652	6.00405412715295	5.99815279154458	6.41000598192479	6.06500648242006	5.94325809272977	6.1743393510375	6.17306963099926	6.60192708164115	5.60402067592374	6.52035144359254	6.71322395914392	6.13220441597323	5.9115426968077	5.98471341000521	6.05396452672456	6.07581764786563	6.12658659887441	6.23565911678131	5.95515136755726	5.9799256210097	6.10486659600639	6.06175214928097	6.35435359182274	5.9975559762944	5.985776859214	6.23773855249661	6.0795667679421	5.98103662778203	6.18161342664164	6.13220441597323	6.28030077045845
AGXT2	4.60459621696871	4.64468019331325	4.48546408143357	4.5843208649934	4.66399436704476	4.83577109288999	4.77954580457572	4.781767276685	4.47410513371661	4.7904071009363	4.62343339575217	4.65332091349179	4.84069738301227	4.67998047068048	4.40925509801323	4.82939350874943	4.58345778619618	4.44517365907846	4.90344182649574	4.85972739368126	4.79993780214971	4.38141899308696	4.93647339825072	4.09808768289458	4.86156244843521	5.47409794427503	4.84512221727741	4.75047915412956	5.15792548141106	4.76237082092143	4.53186181364777	4.77452091507208	4.53186181364777	4.50944189371532	4.40218049547577	4.64839784917997	4.57310961225347	4.74469936372152	4.81846538546385	4.77025693433091	4.79556462440117	4.52733857651535	4.64086303508292	4.91432283306493	4.61378489714524	4.81217669027709	4.51913170058803	5.02088655527924	5.25638569018857
AHCTF1	7.83904822626344	8.1250994270316	8.05642608025967	7.98947198028914	7.63427607219925	7.88524396495582	7.92265397823336	7.62549083486312	7.63484314003915	7.77884182388496	7.2666278471818	7.44682988971792	7.71191891192199	7.42006037156676	8.21632794164224	8.19933214248047	7.64491172354715	7.8720499243114	7.88622698289686	7.84461275071839	7.93038316867073	7.85055217430199	7.75464132622401	7.97913346361217	8.55888351359918	8.17249019032864	7.63301028073372	7.82137169704505	7.66860229135358	7.58950762441715	7.51399051281173	7.34355242093294	7.39072744053079	7.65748524154418	7.3417568544996	7.34381236543778	7.42875095424044	7.51703142132903	7.68195129679155	7.67835245894444	7.37742936426685	7.39016219041504	7.49081312445103	7.58130584708742	7.67230068178431	7.38791986949671	7.19143196482005	6.68417886200324	6.85142731047988
AHCY	8.40263222149153	8.22779484063661	8.53987668236229	7.6860815844939	7.99247664028659	7.95078155340377	7.98522964389725	8.57267959352527	7.92876592828276	8.18649804390936	8.16055074241993	8.39084942480366	8.19064756914807	8.40586069107604	7.58339911947003	7.93663060099734	8.3278043168276	8.20890494074041	8.01099716065596	8.33784662840195	7.86073078236965	8.31991365078173	8.20770507098866	8.19621649098577	8.16991591665508	7.84670309921043	8.88855635827428	8.39007020478938	8.75942658792087	8.53271770318091	8.39007020478938	8.14794501330486	8.68087487222499	8.47818122338134	8.76348070683176	8.22247086504034	8.1414402064676	8.52582671400891	8.13462881051938	8.08701769293732	8.79843803517426	8.32753535325129	8.40809831667104	8.18096021485145	8.13020064609392	8.6929799112707	8.70965240961657	7.4215484416005	7.92999005683045
AHCYL1	10.274134740521	10.2004203181203	10.124122911778	10.324062660863	10.1638802601863	10.1894340719529	10.6069426687583	10.2871004814394	10.0201068326153	10.1837137775342	10.2320479324412	10.0124571678258	10.6910603633748	10.5997274185248	9.96960284433979	9.88755047930192	10.0528784653781	9.90438527614313	9.82494174122907	10.2298069555527	10.561714392531	10.1109796142152	9.98362009104085	10.5657842317665	10.1450741025335	10.1837137775342	10.4935275448499	10.3134907651845	10.5505538046105	10.5286762649784	10.1953872399914	9.95895153833423	10.4124080970268	10.2934713203318	9.98818447972543	10.1837137775342	10.3542169728635	10.1148787423008	10.4035521480736	10.37634157232	9.60676361907301	10.4498040008049	10.2525155843943	10.071369925516	10.5812104853453	10.4112722468759	10.8416675506256	10.298819575888	9.60676361907301
AHDC1	7.23928023169946	7.25268312235149	7.2073964228365	7.16462691486114	7.16565064376391	7.05052947890867	7.13005327482405	7.15511232170003	7.01109854372685	7.30399400888362	7.73463419833796	7.1138308578712	7.35197680417895	7.46251832753903	7.30217753579552	7.14333191404305	7.21481085445423	7.22115107857972	7.21193361641925	7.31181116746587	7.01393418522067	7.06880929189123	7.31524922822517	7.38327942208176	7.23793532705808	7.4601627195938	6.79808952315425	7.31429315092101	7.35165574353722	6.98794615699015	7.46871001527787	7.35289274891164	7.56832153772384	7.32470940453905	7.27512555346059	7.3360992753747	7.36014481966347	7.47066973744247	7.12093160001577	7.17058540190097	7.36391991647424	7.29345462264218	7.34979740556934	7.18237207973534	7.31686764646304	7.12684112824051	7.84325949223379	7.43634456944397	7.42717941016626
AHI1	5.54468395356035	5.49292110401212	5.78043894627359	5.69542741020455	5.75660222730419	5.59507288998648	5.66278464064659	6.43886093982314	5.24138304283001	5.66609352581394	5.73738703718719	5.60057326277959	5.99984289849159	5.76728667983989	4.98586350168854	5.33896544994662	5.82101648893209	5.54215421193068	5.51911754341953	5.37488286211108	5.54949292580905	5.89082835961254	5.83366751100219	5.89776921656649	6.12924140313162	5.05851215795716	6.78002126430746	5.16084207392777	5.77447890802435	5.42131328522625	5.70768637275992	5.79284173190875	5.95752151642363	5.68492685964926	5.83526028705685	5.75833273083112	5.87453380487667	5.69575152859731	5.70506228811595	5.73284511207474	5.73170821612378	5.86987625437666	6.19047690257364	5.80331852669919	5.99618669779452	6.01379687747269	5.42100479036588	6.10509825549513	5.55055304762425
AHNAK	9.41510797553799	9.25423546139344	9.44355286772558	9.13561320483234	9.34521044682443	9.32563981454819	9.37971116895254	10.1992957897526	9.70297472120183	9.56732417369117	10.0043963096951	9.62842500777935	9.85210266031886	9.46285645417038	9.04547163482358	9.09745944858661	9.97800993791024	9.25724616435496	9.45206973332762	9.229905323496	10.0626310693227	9.47270724784643	9.42562478146547	9.60425741266164	8.91722537725026	9.69166184033059	10.0364386195294	9.64299250726931	9.61918913075684	9.94028444139421	9.8560409885534	10.2795114454461	9.89016347031936	9.77673658336274	9.82738483956651	9.82416953861209	10.0693418655693	9.95263675740489	9.73465717463101	9.84196004518937	9.76187217110812	10.0218419062993	9.67835429538981	9.33098535409598	9.87019833992714	9.96767687966368	9.82079164964481	9.26447697410525	9.00392547570078
AHNAK2	5.45798765162267	5.34181219484095	5.35805027358109	5.15007129829588	5.3003434652043	5.37137565047425	5.32984516780338	5.37159501820737	5.26794105035305	5.41105425930396	5.42338541668215	5.25606543223732	5.18368062184917	5.33018270208382	5.32851533198962	5.31539487066974	5.53472125198707	5.2618627894609	5.1867967031672	5.36667055838123	5.151068018631	5.64167772426164	5.08424788937685	5.36216322606865	4.71698705278056	5.37656779957105	5.69960444129789	6.01474361767786	6.19169532760505	5.59396480605071	5.35910657510731	5.27716388697954	5.41591248659494	5.37325844585816	5.22647175233767	5.4317938111803	5.36568913279998	5.33759240606047	5.40662936592733	5.24550923361066	5.32887616895551	5.33822669741462	5.44842098275222	5.40849268741036	5.30802938056479	5.43141462969569	5.39716905224433	5.93327050727575	4.96964541822216
AHR	9.75813705990932	9.85511001378323	9.79212196522872	10.4253924821705	10.4911507147745	10.0484776341547	10.4921978291629	10.1403724148109	9.87112813094108	9.93686985750456	10.1412297983336	10.0154012006519	10.0980059548466	10.1610038153712	10.0421865378221	9.84444428966262	10.0308213007367	10.1383856230419	10.0856244199285	10.1517363674768	10.3206847844819	10.1048393392295	10.0143761644442	9.98639022981312	10.328529720448	11.4907959405958	10.8616356431536	10.2004203181203	10.1817421681691	9.50356091064177	9.86670540134859	9.98557773167204	10.0201068326153	10.0856244199285	9.98463801142052	9.93495055617968	10.0607777488599	10.0783760733244	10.025443607072	10.4876527577353	9.98639022981312	10.0856244199285	10.0271799466105	9.82494174122907	10.0555681639838	10.2148937622532	10.1808438280065	9.50096843124062	9.53192067233755
AHRR	5.32851533198962	5.35948955989784	5.16304320360933	5.30911187278368	5.35738965632966	5.32247857885896	5.32781453787361	5.23910322884323	5.02348116746638	5.17750873104343	5.07331587522766	5.48838826996962	5.45798765162267	5.30772841852466	5.24035828075433	5.4273791790926	5.26259679204974	5.38826933154354	5.20054390297927	5.20582267273627	5.22124681144704	5.24712944708062	5.13686468323768	5.21732218696769	5.49092258305244	4.66560957874809	5.72577282660544	5.11081463346658	5.15007129829588	5.78423282585374	5.24278581642814	5.20514557765537	5.33706776835949	5.16185569085	5.15434462822431	5.28053413981898	5.35738965632966	5.08153597997658	5.21265551732908	5.26831784780625	5.27986367220264	5.33321676510032	5.42705171750327	5.22085508517652	5.26437449314899	5.26366465089157	5.2205080098217	7.75037221230368	5.09541199498144
AHSA1	9.15424638715439	9.17225663165227	9.12962128206438	9.13500842479932	9.27010450495889	9.34995693541681	9.30107370802824	8.73508795753778	9.28580598674415	9.44205120372794	9.83571735470858	9.0807539518617	9.28400926166904	9.1804774220916	9.19848156306449	9.28580598674415	9.34995693541681	9.33211889478419	9.45762794201975	9.00885748435396	9.1238027973437	9.30678515315537	9.18597934416144	9.39551860112313	8.81126067668307	8.4679347637231	9.38153701035523	9.35440262602176	9.34200686361959	9.82887977875881	9.41178075735523	9.01515310280865	9.43703439072736	9.47652831521193	9.64434435163479	9.62767167142205	9.61433759453915	9.33211889478419	9.46062768391435	9.38757069406204	9.06376944345281	9.60363914321918	9.490353699196	9.68855984543866	9.34813292735479	9.57064151210631	9.62136428989741	9.02121342422647	9.07757343914269
AHSA2P	8.61989855634565	8.924112359396	8.58305085910438	9.45275385667535	9.02553982491424	8.81582334402114	9.21053541984545	10.1077538031108	8.05682555685832	8.82318942725372	8.6537507359649	9.04547163482358	9.44079767824207	8.99673144609909	7.86834052732771	9.03928883532686	8.37088486343044	9.36046885936241	8.53987668236229	9.58484788984423	8.93415092284994	8.45440570593231	9.07218008795585	8.66541994215636	8.2760112324903	9.09639401309652	9.03540865774651	8.25293355379561	9.14796262606649	9.36838176671648	8.48872043232075	8.61721414252061	8.59925032952689	8.71290643815633	9.39416950680379	9.0620089074791	8.67640590803797	8.51942854080569	9.10672604831104	9.03057688874314	9.12719938086869	8.90894463308913	8.63726507638236	8.52236855994838	8.92190674649644	8.85657450862826	8.67719556436408	8.54381267708996	7.96911902776514
AHSG	6.29999612295989	6.23377295026685	6.23684789225065	6.25291425116029	6.23965520845995	6.17346830073567	6.32417029186541	6.32908689692182	5.99063915377465	6.35411602201112	6.12629129770058	6.32450253177812	6.45730817351669	6.25093549911868	5.9291863749801	6.09171879759137	6.1892687873999	6.08779525436946	6.45299105670241	6.36262726635318	6.43951388549905	6.32847011549899	6.54452269090701	6.22241966928316	6.70400123741555	6.42420417223734	5.81566147959184	7.11030513005041	6.05302228250465	5.93518281163278	6.03505587150313	6.15988153083654	6.2690076761806	6.18161342664164	6.26611423246221	6.23002630130023	6.26844249983749	6.24130156964967	6.2643538807667	6.22893950387404	6.18042558082238	6.27970932301231	5.80010901314417	6.16889646822792	6.35378748891846	6.24184731796191	6.21631350159925	5.91056888457451	6.13897656767064
AHSP	9.35605027008732	9.87019833992714	9.50853256246938	9.79358984965617	9.66604598138721	9.9496502540124	9.16938111705387	11.1526797071696	11.89273626497	10.1177801392333	9.84890681521248	8.2958937751679	10.0154012006519	10.674863954713	11.3052415636873	10.4675359001399	9.98099724733354	10.596922985091	10.8581318094508	9.37848067490837	8.79031036910176	9.36779694688637	10.2934713203318	9.23044616012286	10.646409622128	9.41878883232227	8.89567645794941	9.71527163802052	9.31066008549238	9.33279236194501	10.3939431324452	10.7605088935076	10.3775211271761	10.4649904806546	9.58752832094126	10.1354048180666	11.0281364776337	10.145767099673	10.5024219277918	10.5931731788142	11.1568147494931	8.77582617406432	8.58015951584935	11.0711210784649	10.1592129808831	8.37504627031147	10.6734696410438	10.1002136412685	11.6249806546605
AICDA	5.60556203818507	5.70506228811595	5.57333169875097	5.69670819503284	5.50448440201885	5.78712191810982	5.67178869092334	5.50484730897684	5.25976803965165	5.76163679552712	5.4861172839703	5.54827493743369	5.76903934418738	5.73534859041822	5.45298478954554	5.65031682299413	5.45389279372865	5.74911865500164	5.38729460889839	5.40695425655811	5.55599184645533	5.83783829962517	5.48995188199091	5.77858450976138	6.49489429892183	5.21077192875388	6.08841798351912	6.01722529173085	4.40925509801323	5.73877624432504	5.57398582292766	5.52533540457213	5.44548642453451	5.54680828627108	5.40519788896941	5.49513656640122	5.69542741020455	5.61942393014559	5.53742089610431	5.50873367410829	5.32316151653414	5.72297866311468	5.64669571645323	5.68637970406203	5.48556032816591	5.65956704865718	5.62739776929719	6.93213166563853	6.52579322561228
AIDA	6.40653665423942	6.40190799106077	6.4988180315629	6.42094213403671	6.42700300091323	6.4625522326359	6.42339077995848	6.34726136836742	6.86681508047867	6.37453908692428	6.55987338401195	6.41530083143071	6.41155263629348	6.54276265776506	6.57999572769924	6.52687069247603	6.43858157070661	6.31137199601529	6.54361379566212	6.42307080501748	6.37022745427945	6.30868821537663	6.41750877341546	6.33802485482708	6.46688243538296	6.78060208150235	6.60527028711387	6.39798409587875	6.367930709916	6.74072179854254	6.50655745642078	6.45218690996214	6.47532600915408	6.50517657913617	6.43164078685547	6.4503059034137	6.36202404102535	6.4972775173995	6.489614612055	6.50458836815867	6.68903788452436	6.43702577677075	6.44261299968655	6.43980372955998	6.38169234165196	6.5729751055052	6.43763457492635	6.2454236078073	5.8518548872092
AIF1	10.8494721844511	10.8858419276977	10.2815996332935	10.7006777326418	10.4531745657964	10.7739384191959	10.5211982034199	10.8564768328304	11.1796907891364	11.1776177633757	10.1002136412685	11.1855084737431	10.4935275448499	10.277282577706	10.6548310757531	10.7147443890221	11.1008149515274	10.5505538046105	10.6173775061906	10.4550658500355	10.8735353031631	10.6299072899184	10.5366911385113	10.3798645798026	10.5956168757918	10.9036439370498	10.4861933721288	10.67066320402	10.6244468277844	10.4263334036207	10.8564768328304	10.6810353494653	10.8162697762849	10.8042915061742	10.6964050230668	10.7054096098001	10.5505538046105	10.7947342348761	10.7476913178532	10.6895499579608	10.6113206618848	10.7726922114014	10.5093270384776	10.672046756978	10.6510325057666	10.2095839274406	10.8429943059663	10.5247957928495	10.7273498724033
AIF1L	6.8481601108822	6.58540718050885	6.78256486536774	6.71644152371477	6.52848059499763	6.85626137209964	6.65939109465979	6.53163694400587	6.62877706039299	6.84704568000493	6.55385735852085	6.79518561057367	6.75422060460045	6.5741263180115	6.76933538364397	6.60788466899043	6.69401947511362	6.60700653845395	6.765910373487	6.67681082172028	6.82867504522383	6.71060326400763	6.6124927658651	6.60847765763415	5.90997386725955	6.10107961090024	7.02289312895021	7.51356938959879	7.51045989115841	6.98706452612139	6.46932052869643	6.765910373487	6.81351041257946	6.85194215799034	6.51907098142923	6.45973781939459	6.74006865203729	6.50325210841048	6.69697412800909	6.57999572769924	6.70800993194303	6.59613836523735	6.66414699060865	6.73170855516869	6.68197163514585	6.765910373487	6.62000361205884	6.17171937999344	6.23991559554057
AIFM1	8.38418224060748	8.38339549056501	8.34025387327986	8.32592142920358	8.39418168274485	8.41190761272272	8.32592142920358	8.30300014846016	8.62073268120024	8.3712413372551	8.56505555956626	8.35832461914596	8.43919717655997	8.38142109287552	8.52749631641895	8.39541211548108	8.10508203520767	8.35514977760739	8.33324414628088	8.15003343824493	8.4912351402207	8.23967770376052	8.19740173884717	8.3254921292664	8.25518376176621	8.28951890797494	8.15232496110266	8.01204808173613	8.09642878750735	8.28500472386428	8.29457100570079	8.46154662023816	8.44868438276925	8.35409168261268	8.34100113785419	8.43370986893184	8.44269178310314	8.37200154515569	8.21304880641455	8.41857539451784	8.26798509547006	8.44229302549897	8.41436674324258	8.35545078461218	8.27743949317059	8.23892296605634	8.67955761189224	8.65638281793599	8.37779258484806
AIFM2	6.50295508272107	6.46484425883541	6.46814749486535	6.50868265148393	6.44592470216523	6.54488860574867	6.64101276267756	6.3682161099409	6.33493894601395	6.53037410686703	6.36765705829002	6.48163886657733	6.50146091336579	6.39621154530677	6.69095064116578	6.52208441853589	6.67836491127852	6.50754672223304	6.37234216984552	6.48579275105646	6.44355616534734	6.40275250244351	6.53786754937877	6.5579518202935	6.81378488411489	6.63648495651505	6.8670876995034	6.16536168784441	6.31295037043906	6.09867435193908	6.61837828687568	6.37752701918935	6.43274654113184	6.5356017417636	6.53696154313325	6.44098729572599	6.57717720187289	6.56681784870919	6.61719779852664	6.48613478301235	6.57505771710451	6.53163694400587	6.61150581968671	6.79874080631573	6.74503267360799	6.56364843505684	6.64879914356723	6.37781306059807	6.86606715385029
AIG1	7.60477004251263	7.60056337327856	7.51215644966583	7.50985754851622	7.46133501669526	7.58454342358929	7.43992992134673	7.6161675610672	7.63653766667655	7.46669222298514	7.14078672584576	7.95815174360675	7.31491254072129	7.43224427034516	7.53779377270112	8.17712941545157	7.69163738496013	7.00657475362258	7.18533711185427	7.36749094352461	7.47236447222423	7.75144747727258	8.06912427046564	7.51507915461982	7.73245379176602	7.59965273009077	7.70097956095085	7.5522755261465	7.26819475287569	7.28863811504869	7.59299349093128	7.42062407219832	7.58762278018121	7.33528751763718	7.38681480643005	7.43307066223911	7.43276666708204	7.51739627072784	7.59498668712784	7.58724344875035	7.52504627826815	7.61474240349914	7.16109897945256	7.55158514136084	7.48013061371834	7.43370616015666	7.23793532705808	7.69163738496013	7.63547134688238
AIM2	9.43450176271056	9.14671676813474	9.93495055617968	9.63083611632664	10.6895499579608	8.92753550424302	8.83881812451292	8.9187176781353	8.99673144609909	9.21577020232883	8.21304880641455	9.58616633665968	8.73461977956779	8.71252236102271	9.76872210322238	9.76951876593514	8.9074827103749	8.87001609598404	8.70520727931563	8.87457153986287	9.08571273133583	9.13291251382366	9.221454292403	9.10504373090311	9.35387380694169	8.28883080757021	6.89535121718631	8.38503775340451	7.32570327281234	8.62631981722483	8.53655765539858	8.26873499178977	9.20124938793079	8.53944621600162	9.46773969997667	8.24074529724175	8.14502250047623	8.28999917520426	8.52967709562001	8.7698789431092	8.72034326276666	8.62073268120024	9.19215140053404	8.81025903194906	8.54116878937569	8.7584904723956	8.77541521310228	9.14015195683482	9.10672604831104
AIMP1	7.9625235495014	7.98457182176553	8.0253387823032	8.11353068450089	7.96179503914775	8.02430201105561	7.94328033747619	7.95550915226241	7.95909062090745	7.90365535013207	7.93038316867073	7.98695684367103	7.87240516087962	7.96107493548096	7.96286305055355	8.12735633928791	7.88223072882186	8.13338579338276	8.00891033904008	7.95481756306633	7.90547477677877	8.0524546348855	8.65824576015751	8.07310418320749	7.56431959825073	7.75748608960296	8.0929896098666	7.6541358780315	7.94621048319745	8.08505562655914	8.04016057647007	7.92100163923112	8.04885881430499	7.86581912197572	7.9886437305852	7.87620017190648	8.01204808173613	7.92230843346704	7.98419930871516	7.90286116125903	7.82546824076597	7.9465410736702	7.90121689416232	7.75603482051099	7.80005616476245	7.82071995068894	8.09562735312652	8.17096790800966	8.05483138617041
AIP	10.5450294311666	10.5211982034199	10.3719513726378	10.3057338018698	10.4861933721288	10.3926883746663	10.4396094845111	10.6493320907115	10.4156364732634	10.3730335653013	11.0173038887149	10.3719513726378	10.6259121366458	11.1776177633757	10.1953872399914	9.87580301797555	10.7848100693983	10.5888312395102	10.6574459472606	10.6674182597952	9.93767440144167	10.5772030304633	10.4410396540646	10.5943703622826	10.3699934347135	10.292307232228	10.5223776718226	10.4675359001399	10.7832605461031	10.3775211271761	10.7755452767182	10.7936040562948	11.0245885012199	10.9640832302111	10.8702316300774	10.8688128575714	10.9772723447762	10.8785655423356	10.8162697762849	10.8176913000328	11.1855084737431	10.9118924021593	11.2227720078361	10.7260739426822	11.1833941050817	10.7589624814212	11.2121859235341	11.2077276094723	11.1291837053188
AIPL1	5.21291798242091	5.17592829370569	5.04630718144281	5.12664420550062	5.07514930578483	4.99644110297551	4.98240591057221	4.91316503435108	5.03244610547441	5.2228160299653	5.07632596357743	4.9690620159485	4.8743940555201	4.92928299466877	5.21204506162386	5.23154258433228	5.04210004102673	5.09198017442873	5.16937770592666	5.18951905714909	5.07298022238823	5.04082295913978	5.23078369757325	5.16048902926261	5.00719047434414	5.1923569119727	5.17097172659508	5.26046248406845	5.17683913733043	5.04113794725474	5.1582541762391	5.14534504457772	5.07202635751655	5.09541199498144	5.04630718144281	5.04993757717961	5.15205452186162	5.17998478067416	5.09457564007284	5.13410096876996	5.31669598333435	5.06415170787972	5.0270222253518	5.14280179040401	5.12521131970662	5.14071322018335	5.16304320360933	5.27948921699783	5.86045060476842
AIRE	7.48445797601192	7.56459496439905	7.59528247895664	7.65486057417596	7.60629459238392	7.57912563557801	7.52579534201581	7.39772376684211	7.5324390058649	7.46385977175382	7.68167708713302	7.59126028862075	7.43793844375611	7.4482512902375	7.64412244030401	7.64066943776652	7.55675160895441	7.63797736016849	7.48789904845421	7.69377347833119	7.58454342358929	7.4899176533649	7.80284192548842	7.46105856004106	7.97253133117413	8.12553474435706	6.77398378138546	7.32435654682341	6.96587563424509	7.4192317214776	7.44850740752937	7.52685767717904	7.55014741570687	7.46410794833385	7.59013548762482	7.62846949780631	7.51771023015232	7.54979114026537	7.57156667287338	7.55433586171459	7.48090589338116	7.55095456697413	7.49267900657365	7.45607301022243	7.57156667287338	7.59400494897234	7.7979379904449	7.81077151298582	7.52226293036086
AJAP1	5.21204506162386	5.36176479019671	5.15924571179446	5.29294230154976	5.21765324056377	5.21697964772514	5.2532293572122	5.33289181461359	5.23807980922713	5.34797710176454	5.30911187278368	5.34887477497365	5.26470194980846	5.2840444010418	5.26887367038115	5.25849605863717	5.20417270927395	5.32316151653414	5.42953163163704	5.23283672605775	5.29122293802784	5.15302474857938	5.18717619492506	5.27322637234649	5.88398344517525	4.53186181364777	6.62663359585227	5.58818138947919	5.44453178952621	4.90937405272215	5.28917836294876	5.29543292377363	5.2768100090987	5.41357694845127	5.38046758360395	5.2397400733666	5.27986367220264	5.25976803965165	5.22680144663683	5.23601353875892	5.34214020611184	5.33289181461359	5.14973243861873	5.2693154247144	5.14555970785538	5.22355247053132	5.35778449816237	5.1321569298972	4.97868954995206
AJUBA	5.35038169126307	5.52473079361655	5.41284917941359	5.41591248659494	5.37488286211108	5.46225820099343	5.43334013512681	5.42003823502774	5.21600735739359	5.31250779040212	5.42495731980467	5.33120487859515	5.47791036850134	5.39989217408738	5.42953163163704	5.47561664225454	5.37103350026277	5.46615774502096	5.39757456934952	5.32217617572967	5.54680828627108	5.26437449314899	5.4253115567192	5.51519496354424	5.43045630731721	5.07298022238823	5.96420772526653	4.71657371461146	5.14374790751177	5.47761022028712	5.39148145693176	5.3275889821991	5.4342574685573	5.27986367220264	5.35469366394884	5.37034793137506	5.38110314258699	5.31914389386633	5.41284917941359	5.34829895490981	5.47653891714945	5.4184757182648	5.42003823502774	5.29331507318281	5.30625507002049	5.37325844585816	5.30772841852466	5.11055753882193	5.7442011060762
AK1	7.71723296354529	7.60339654906487	7.54711393029024	7.69591087560705	7.85894661231157	7.66024007986869	7.44292008290444	7.80389439460613	8.5415802752239	7.56906278176103	7.80252592701372	7.39670294929348	7.35576999739399	8.01840996358359	7.63797736016849	7.22972119658178	8.28145207760035	8.13611652284727	8.26186343597155	7.6595128575571	7.23405519396872	7.5453289646256	7.93882795912163	7.28591396826294	7.71826669735286	8.19586816234882	7.5095874317175	7.74140174781002	8.43247690862826	7.65452140483382	7.86032292608816	8.08580957608708	7.63169507054039	7.83348177939076	7.68230816876315	8.25475908726325	7.91208683922851	7.9402106281393	7.90325688766989	7.68895452968	8.4679347637231	7.5344615116982	7.78174836169201	7.9169703511042	7.82071995068894	7.7001953652127	7.9830507461903	7.64819583345392	7.46563074894163
AK2	8.04885881430499	7.88458944438085	8.13420265565464	7.99435255873382	8.03171167802544	7.94694342277503	8.07390004829636	8.0577765620182	7.94834117145315	8.07196175176204	8.03096852373983	8.26459719599813	7.94802293717458	7.94401246538741	7.6055063687481	7.68195129679155	8.06745338007988	8.0524546348855	8.14203063302724	8.30300014846016	8.09382079143279	8.07086818714373	7.73384342744784	8.00055377261856	8.08241942273815	8.78668001845845	7.85894661231157	8.08052678181304	7.7868556201913	7.85682169694965	8.05283132346448	7.90478303599156	8.13840996236979	8.04540649132506	8.11030595600802	8.07010431141432	8.03543709141957	8.19423657469283	7.95371602621303	8.03349839011933	8.02754533874797	8.41399900013795	8.14431351469535	8.12553474435706	7.92477727530851	8.17249019032864	8.13067015335743	7.83348177939076	7.95707621614148
AK3	7.9169703511042	7.95078155340377	7.96868618653373	7.81628357874477	7.79269817630015	7.90865529186579	7.90195506251275	9.16938111705387	7.89271101723788	7.58762278018121	7.90898141559899	7.87087338332257	8.12259125581715	8.17746737386234	7.93589897590554	7.28650929526972	8.36547394002144	7.84390818851934	7.71587671822773	7.66418917568658	7.55752124252656	8.37585560813962	7.66418917568658	7.75825564429718	8.19104745007611	8.05815265240718	8.52788479856073	7.80389439460613	7.94802293717458	7.8477163769901	8.03242394275357	8.33716269911108	8.04621631691089	8.20770507098866	7.86680939840736	7.92230843346704	8.14963492406562	8.13734544544644	8.02398107239286	8.0357545009791	8.17529992790279	8.20853244381868	8.17898910584136	8.01914182363782	8.34268395034197	8.66446117018901	7.63723136701161	6.90561923583595	7.84952764065093
AK5	5.86514260270921	5.77324736445421	5.815064690013	5.97716706341638	5.96941164830448	5.82101648893209	5.92885573653306	5.98969238921939	5.8567194698484	5.99219956248912	5.95459273095382	5.97498618640714	5.96998717379804	6.14804631353375	5.66640423821355	5.76218732919746	5.93145608708881	5.96387141355771	5.88787439066894	5.79540552263347	5.97609085032302	5.78840756325053	5.87512489882724	5.73793909090642	5.30416622943253	5.84367652367606	6.34070281941957	6.12629129770058	6.57505771710451	5.82338091438615	6.05515964630687	5.89838553299403	6.01619408045965	5.9951276517833	5.9355326864822	5.92522033648822	5.970688490909	5.92629726165481	5.89262423410989	5.82839817886575	5.93584178789227	6.09171879759137	6.03265163403599	5.92546190492708	6.03235111156354	6.10419871007795	5.71928365955636	6.00179892716641	5.53411756178426
AK7	5.27421292447179	5.08516663788515	5.39469626174468	5.34651507312048	5.24449362043094	5.40573546133244	5.24278581642814	5.42190818566498	5.08516663788515	4.99942334203467	5.39416323654442	5.28946760994193	5.19271176351794	5.32478812193852	5.30486590339021	4.82662284384118	5.29612637424764	5.29543292377363	5.18112809264445	5.22716318920853	5.33792113268442	5.20446692443351	5.23411563177185	5.31472623296474	6.06197146312317	4.98668368286954	5.36667055838123	5.32352091188185	5.27568716990011	5.3107576790935	5.22085508517652	5.1072264887879	5.08122902185911	5.34397829253237	5.31601403261542	5.18112809264445	5.29469926586229	5.44548642453451	5.1716466546913	5.28053413981898	5.33493752961533	5.2693154247144	5.25422555150681	5.38729460889839	5.33120487859515	5.54529180784044	5.26831784780625	5.01380849458964	5.58239290624444
AK8	6.2194910828068	6.46233847220371	6.22870143603859	6.20954141090061	6.15662560486629	6.07808439730578	6.17277395320023	6.23802726952675	5.79512750527569	6.27317470902751	6.34337346638084	6.20251654373404	6.34641907159122	6.42094213403671	6.21273707308125	6.16782869333553	6.09260833362319	6.32351463258916	6.08510394350579	6.19932650978012	6.25348592811111	6.30310209613969	6.23869183093065	6.36676235053768	6.00323027332131	5.79455672807547	5.37825718756565	6.76458956370599	6.39621154530677	6.10740726405015	6.2817522993543	6.30116120081664	6.21747874865252	6.24457578276436	6.16726982866002	6.28059141419492	6.22786759669248	6.19255364387535	6.1387054286712	6.19597611557495	6.22063801309345	6.15323956179803	6.32317904361922	6.14633780284235	6.16562025273447	6.32765207121577	6.320366570323	6.53196442836747	6.68475309258646
AK9	5.56656691193051	5.6464098088498	5.61734230206613	5.63530109459961	5.6908810765241	5.43211179438018	5.60336026609119	5.84917652743433	5.48249668533673	5.62322228958125	5.49545520890018	5.85214988254854	5.87175798321927	5.55707409361238	5.61585562406778	5.54402232709253	5.84545453843353	5.86671437719454	5.43363903517163	5.31802520330083	5.78926827442419	5.8739790989568	5.53834377738213	5.74313420007586	5.54097054523715	5.38895002854096	6.47653996239479	5.65782781120161	5.9827513108703	6.11181044343586	5.74730019665676	5.76300354665512	5.77347087094206	5.76728667983989	5.58792694279492	5.77987685758195	5.66129006895481	5.72464550623445	5.72111318228004	5.60757797560287	5.64167772426164	5.81104010774457	5.66577942365508	5.69705473697338	5.48335071319283	5.76445294414449	5.7158105901854	5.88078232760244	5.32144510312707
AKAP1	7.35384269594942	7.44097118932227	7.48412562451686	7.45945698333244	7.52088745715201	7.42424980574469	7.41242865016466	7.36427585102157	7.45574590875711	7.47563633550202	7.53039886382792	7.39490064864055	7.31363131864035	7.40915082907934	7.40109984237588	7.59400494897234	7.43399846386818	7.43793844375611	7.40513640073073	7.49822779959476	7.31722882411126	7.3571420426663	7.33875006307929	7.50918664417446	7.08461190356776	7.42632006919516	7.43014741892152	7.23928023169946	7.73218990977719	7.46669222298514	7.41043578033661	7.49953653957817	7.34490918377958	7.41175158121775	7.35745632846906	7.49497215578258	7.36086808744425	7.47293426900204	7.4386417739915	7.34424958263674	7.34738616442631	7.47746692094467	7.44292008290444	7.52685767717904	7.54979114026537	7.41242865016466	7.39916627994513	7.31751420056271	7.55716205459686
AKAP10	8.21113879137076	7.82043807952659	7.59624245877543	8.34185431420435	7.70990822134034	7.92844940140426	7.74627716817958	7.52436129047156	7.91390161672525	7.84488043635482	7.61964652915727	7.76157306711219	7.32147473221709	7.83132535945371	7.54416947924943	8.29897919100128	7.52048667228091	8.03129784294072	7.4677266881235	8.96146804387051	7.66125863983649	8.48550458153328	8.01557968658351	7.62212738142206	7.54223330161796	6.85985413660207	8.47818122338134	8.50735427586374	8.64220489380565	8.6147076835043	7.74222521121667	7.38681480643005	7.5112183049604	8.03066450360242	7.62034608316056	7.63692245565178	7.75748608960296	7.75280250662217	7.69901222665411	8.01056866972402	7.90662207357917	7.99319786248647	7.24308743158962	7.35452245961245	7.26790244894829	7.65127545727383	8.34100113785419	7.23033108947108	7.31656262177759
AKAP11	7.37612484219527	7.43054565449024	7.42031867216582	7.46810077733331	7.41796376265919	7.5331799509014	7.54294553246791	8.01770997882078	7.13165713686668	7.2494214501578	7.67800612523909	7.35013659312096	7.68722893150096	7.84001156977796	7.1582719843643	7.284674564299	7.52188437190767	7.36391991647424	7.26496866848737	7.43668955992766	7.48475846842135	7.47746692094467	7.54159311925055	7.46078363071047	8.00055377261856	8.1587216701943	6.66957680873623	6.90561923583595	6.82033317375388	6.74096506903996	7.49172356355877	7.48325813976736	7.55059039690558	7.46630864489606	7.49695756647569	7.5374713906779	7.52367099132552	7.52800821522855	7.56759120301405	7.79030375483708	7.6271084023147	7.83099697179321	7.65017883893447	7.48172175243795	7.86352685628536	7.75280250662217	7.18409013398553	7.97368237453011	7.75978272668559
AKAP12	5.32654685278582	5.32619216767314	5.18785813347298	5.28618914316852	5.38369281620637	5.3433075677586	5.36140702921003	5.32586900751114	5.295000864855	5.25665148956836	5.37690165622127	5.40883657502786	5.50292522827275	5.29469926586229	5.29158090069101	5.16150637233104	5.38423746069558	5.44167729454338	5.56408979519805	5.31508980228276	5.4654026296357	5.15338136004371	5.28238716638078	5.29227491649299	5.34728382002436	5.3818036774594	4.98882958272765	5.31730558167253	5.15338136004371	5.90456955088681	5.26007073200107	5.27610168074402	5.35181867583721	5.32619216767314	5.32517712520427	5.28370888692676	5.4804561176141	5.34925417923435	5.33289181461359	5.45422692591129	5.26724531003804	5.46191379516287	5.32183996217439	5.24325156932978	5.25144683969635	5.33217381273075	5.33256033719004	5.88599274406457	5.24069130457907
AKAP13	10.2115518452595	10.3786368879681	10.4338170250309	10.2377720026518	10.5122472590678	10.4179025347911	10.4022724591903	9.79132630576128	10.1321677917775	10.125106050449	10.1528700499407	9.68761628660214	10.0298338240934	9.97313922837675	10.7574829507865	10.5035265783326	9.90614174455244	10.1798471429825	10.2709081329371	10.3252404651878	10.2542110503421	10.298819575888	10.005425481252	10.5476937660442	10.1148787423008	10.0071715656572	9.98818447972543	9.85827196871596	9.77192223989346	10.4134593038943	10.0839716762015	9.84358870070509	10.1768386485855	10.1272262266266	9.97605154131007	10.0383129662256	10.1730437799575	9.99703902683097	9.95625862256954	10.0190524245346	9.91552334331151	9.96245382943447	9.96329440802985	10.0898320075965	9.9999280743602	10.2115518452595	10.5106639310827	10.1165224500677	9.61309298714624
AKAP14	5.41388220496604	5.47731044020968	5.35382427400491	5.49545520890018	5.41220931344934	5.54761814222079	5.39854277189152	5.38247427459478	5.33792113268442	5.42705171750327	5.42309491595952	5.46476218392691	5.44677563124511	5.47529237854351	5.41455921890569	5.52954426472454	5.45009013470633	5.48308976453982	5.45901356521679	5.55599184645533	5.43334013512681	5.36337554014006	5.48910675092766	5.50098218142877	5.87366865056134	5.26558135666001	5.40974375575788	5.37690165622127	5.497292152745	5.76752958228382	5.43269736501806	5.44870840369988	5.38796662430044	5.46795441218441	5.40317601024533	5.44610567696786	5.5005654881296	5.40276150651267	5.47381047423879	5.44922317037235	5.45481163133122	5.47701210804634	5.43905083601336	5.42677787163679	5.45272138445844	5.41591248659494	5.42677787163679	4.73962623844227	5.76615193555759
AKAP3	5.22971195608078	5.49026378150812	5.01754813286984	4.59987279073733	5.2463418109917	5.29294230154976	5.1232895507956	4.90986371765669	5.86565165017859	5.41627537264249	5.2201810966301	4.85204771648315	5.25638569018857	5.25080504861455	5.9610639522555	5.46991056494371	5.03476613204528	5.26331487437347	5.39633060385382	5.05291445036035	4.88730473358774	5.10290817201173	5.54949292580905	5.13526128170563	5.12521131970662	5.13796428476363	5.72012272549517	5.61585562406778	5.53090395430231	5.10891999983971	5.05813116943192	5.42831595875251	5.29893579378311	5.53926901342051	5.09108609056312	5.14873805076832	5.35778449816237	5.23807980922713	5.25080504861455	5.41131097041644	5.2735631543915	4.80738020765522	4.95199303752342	5.45798765162267	4.90500819237964	4.92928299466877	5.54277908876488	5.51057636234621	5.15651288561287
AKAP4	5.35738965632966	5.3818036774594	5.49479926792447	5.40573546133244	5.43236518626627	5.55363725110231	5.39608489623271	5.41788729266835	5.42131328522625	5.49092258305244	5.30486590339021	5.35215848970997	5.47309974872957	5.28477332321228	5.60584908206348	5.57367368609257	5.41315728953798	5.50766914225611	5.56722444410565	5.55742156443773	5.36790960843008	5.40208671830291	5.50292522827275	5.35878348434398	6.76033308410314	6.39832919665489	5.1923569119727	5.02115120839782	4.88656614018407	4.78125490415465	5.54035290408266	5.35989480272153	5.36857302332468	5.47249163583258	5.46438810594908	5.47676008100658	5.45422692591129	5.35778449816237	5.51230895563325	5.49026378150812	5.35778449816237	5.48585609264025	5.36437534962424	5.55861117004876	5.40147290165735	5.48741304254141	5.47024897603229	4.87270370139494	6.48547479292102
AKAP5	5.21413006032876	5.28884558991505	5.27817531021634	5.13564164791419	5.19760603126142	5.51757119491299	5.45606145529534	5.15472831401201	5.68092508283127	5.16876826901068	5.16375559002855	5.07265187134306	5.01115731615311	4.98697571424044	5.10098922335428	5.41253327518477	5.21046028175644	5.20384329020312	5.71784582949503	5.29258184157774	5.24991711665569	5.23078369757325	5.33706776835949	5.20676865476459	5.54555491693554	6.40221378938671	5.30625507002049	4.76675508759038	4.72483614852425	4.66796761207202	5.08098287689363	5.33671148369094	5.1293317467692	5.12489786770227	5.23250116414779	5.32517712520427	5.49191612105314	5.13371029950897	5.37294733475776	5.33759240606047	6.06058720417486	5.22940459074356	5.08068472136851	5.47439475028628	5.17528363971052	5.02286760363255	5.37103350026277	5.59967857980346	5.50547043590043
AKAP6	4.62716190361456	4.64357495346019	4.74640984028512	4.29515878406925	4.62585840122943	4.84711332637939	4.96068265553125	4.49800260859276	4.69431482639164	4.53897907573005	4.53973127401306	4.77899282338592	4.63215867577773	4.88771590298038	4.63978266624374	4.8525256649194	4.84424781713481	4.74348341530537	4.66796761207202	4.90102784461318	4.63025452711013	4.73292206379098	4.98079124531898	4.59604755981291	4.96703689847108	4.90986371765669	4.78376916509638	4.90583276086621	4.8973624375056	4.79859139313404	4.55709909401258	4.59177524133497	4.77183278000916	4.51718282755741	4.41517390988171	4.49327007686557	4.69130119596517	4.60459621696871	4.90697657721987	4.76824560116994	4.74672838280335	4.54823192746039	4.70509928778932	4.68343454647909	4.44794552173819	4.44517365907846	4.632723652039	5.02319676960647	5.01024526945576
AKAP7	7.80515078909079	8.02887621228897	7.98906881435234	8.21523025913652	8.24200003629617	8.15528221346892	8.16095931537823	8.24200003629617	8.02713439812798	8.14963492406562	8.07568592757655	8.13141042523376	8.22494507439801	8.36448998919344	7.96221630883807	8.04729946919186	8.34535340808531	8.28500472386428	8.1377024319609	8.15491074919627	8.02925096271538	8.225439833708	8.16844290690069	8.15907232253426	7.96221630883807	8.47443882822599	7.94756738793677	7.86651771584141	8.49449153478375	7.61964652915727	8.13950953044954	8.30877004348785	8.16288344873998	8.18392961388587	8.18757187291703	8.30443945821826	8.01878716999279	7.9830507461903	8.59693619078902	8.28264736962242	8.6281445138932	8.23477588286547	7.97071435850621	8.11180189767706	8.19326017346428	8.33442720525429	7.74064370467129	8.82231517548763	8.34941829927737
AKAP8	9.22655018635857	9.18321486821257	9.32645068363992	9.18597934416144	9.18773705502811	9.10447920378376	9.28646991758198	10.0115201752847	8.81758076298281	9.05606921186724	8.96483133287613	9.08632895941288	9.42614587520622	9.27820485056221	9.13658717603483	8.93331286521795	9.57226318329195	9.11557759314037	8.956109508426	9.28580598674415	9.09687648603078	9.40441206969608	9.29512167093859	9.32280672815714	9.03434635522715	9.76674970803416	9.91056880433939	9.39489973172132	9.86009359357657	9.52709574965188	9.29569907689615	9.74895213160169	9.3220626355356	9.26254993857071	9.07548847953769	9.17552728755999	9.37467301624837	9.46836796932034	9.30997585259824	9.29453963808335	9.36542651343133	9.4144596896233	9.60284496259416	8.93083412531962	9.66473118067651	9.37142454079994	9.32453141428788	9.10447920378376	8.7435763551544
AKAP8L	9.08296949309485	9.36655173109181	9.30376128773438	9.32515149784178	8.92498044560232	8.88798255338596	9.53552367700239	8.50615156951757	9.22868229964067	9.4816160088924	9.33961625946046	8.50360449302434	8.98720365516539	9.17810908060447	9.68925937868223	9.2451175623993	9.1370897497612	8.76130249626765	9.25169937106114	9.99803754325952	8.56876484244903	8.98631108546883	8.83376150331308	9.26945428188878	8.52379621065413	9.07218008795585	9.51318672200975	9.47270724784643	9.7503667788784	9.32335224629479	9.11817106068233	9.08016374329615	8.9322590193687	9.03057688874314	9.09201021319421	9.00260798766779	9.15424638715439	8.97261627836509	8.89902477919892	8.74698850203458	8.76266321533988	8.81795111283163	9.19430599682998	8.86403224650703	8.74941071959334	8.55938077336651	9.88081005674855	8.77325115290222	8.98762922257602
AKAP9	7.67800612523909	7.60270451072036	7.49822779959476	7.60195586123936	7.66464322430075	7.75321516539525	7.65521427610154	7.73151523486542	7.6278019534619	7.66218977753352	7.60513925478257	7.7976503399882	7.63266408324488	7.74185673588891	7.51399051281173	7.67910371137687	7.56231559907488	7.67937113275559	7.76864207341954	7.55752124252656	7.76759978361615	7.75178150047679	7.76084033917495	7.66949028646584	7.75917548638941	7.41729165123609	6.91577747284362	7.28678467098363	6.98734114192306	7.13797789816995	7.65919169221386	7.77042959816282	7.63427607219925	7.60405436362859	7.67230068178431	7.72918332269524	7.64066943776652	7.52188437190767	7.65816284064361	7.66600291167943	7.60270451072036	7.6595128575571	7.7636034710569	7.53892103059553	7.52800821522855	7.50309956788319	7.62005037296939	7.89342453489378	7.46630864489606
AKIP1	7.35576999739399	7.24277123898569	7.42297884470288	7.1813184756235	7.33040745263222	7.17728545845296	7.33132625646625	7.32667690618682	7.40690748093584	7.31812396489092	7.62913472021724	7.71267402142839	7.49982346235675	7.26887664093614	7.07573785003142	6.99227510534805	7.48245052011935	7.44315036190989	7.19855035951874	7.16846664275378	7.47599537270908	7.37071409205741	7.12815613335746	7.35672882733926	6.88727187784535	7.3417568544996	7.6804313298604	7.34283768768213	7.38648010355858	7.64376202127356	7.44761090182555	7.51940087992223	7.55844853146564	7.45515559365093	7.50985754851622	7.45642231281608	7.55716205459686	7.48412562451686	7.31363131864035	7.21103438720634	7.56939089044678	7.51507915461982	7.57128270353327	7.50530450907678	7.3360992753747	7.61443965339608	7.47397307025227	7.34680580979733	7.36853174026928
AKIRIN1	8.88555197098707	8.98210004456326	8.67679240806318	9.19645739355532	8.84038983653877	9.02950460891852	8.79072076893515	8.11570083763823	8.87414854261505	8.7820463310748	8.93083412531962	8.93415092284994	8.31442577603061	8.67283615895636	8.77370450191383	9.21680773245371	8.73127851179019	9.15376325784018	9.08296949309485	8.92888843791766	8.72156794549962	9.09365675452774	8.92983706427327	8.72752110003251	9.83054191707553	9.97800993791024	8.69423879667162	8.40513866980302	8.37457549633515	8.21997962080531	8.60231045926432	8.625584788698	8.52333695775036	8.64064861527881	8.62595529984024	8.66114169547055	8.5389001012919	8.43448634625615	8.72466470373306	8.87765052410001	8.78931716391545	8.50401912839162	8.46571696016975	8.54500377416083	8.48956167090144	8.69176215440309	8.26489771625876	8.14177233916518	8.25790394924283
AKIRIN2	10.1719011716011	10.1204346783036	10.3644527052622	10.1066028615056	10.1992957897526	10.1992957897526	10.2899672432606	9.15317587053878	10.1373602787939	9.90438527614313	9.35186623926194	10.0589497130545	9.9000587895845	9.38293252344963	10.0693418655693	10.2783530878327	9.87580301797555	10.1283351327828	10.2212587735961	10.3216245150416	10.2835993451554	10.5067723458068	9.58885067765561	10.3740874756685	10.7289849713842	10.1798471429825	9.74068973718503	9.38932003325814	9.61179704553319	9.44424631518101	9.45991766345226	9.73618529489404	9.70669450863738	9.78276771499295	9.72220417968272	9.58345973813668	9.61179704553319	9.44079767824207	9.90807247852378	9.67497174881459	9.5525356680897	9.47478998198513	9.53732315176024	9.84196004518937	9.56583412920579	9.70885628835283	9.39416950680379	9.09530423601148	9.67889748497047
AKNA	9.3062127520318	9.23044616012286	9.3493633521071	9.26447697410525	9.36601849484187	9.32818991941575	9.27060749094171	8.96397576222119	8.8901630407012	9.18841625372306	9.56147264469961	8.66250832737092	9.48720764271723	9.32453141428788	9.11668045375885	9.09018263990257	9.42488157745693	9.0906987412392	9.47848214823906	9.63895274308243	8.87562010356142	9.20993430954629	9.52508003323548	9.48296439335714	9.5197929748372	9.9496502540124	8.71290643815633	8.83756818748478	8.60498507834164	8.72660801153311	9.17444291679222	9.35330475237506	9.21053541984545	9.31430369311951	9.11668045375885	8.96958840731921	9.41089661624883	9.2546839937366	9.07062098356129	8.97702126692878	8.74180676557596	9.05073553299939	9.36779694688637	9.16774578210548	9.14139080334421	9.02180816774191	9.64506294917525	9.58684904509798	9.36179010725313
AKNAD1	5.75575806950678	5.82068260843169	5.99648799964	5.85069577043498	5.82187912012137	5.82575395445407	5.89776921656649	5.82661203779751	5.72577282660544	5.83869088219098	5.88741245026661	5.83502123794281	5.91713772822195	5.8242777698686	5.77347087094206	5.86671437719454	5.75525633757402	5.99424120880268	5.84731004981274	5.92431038311065	5.82661203779751	5.91901640093561	5.86165751244136	5.85002677756704	6.22151741247567	5.84060560401485	5.68398217001382	5.74367648398839	5.8308952744393	5.61942393014559	5.83413170305046	5.96387141355771	5.87545434940435	5.8626007371459	5.83754930944253	5.7974871693862	5.75804771287948	5.89352379386109	5.83557936387214	5.86987625437666	5.82453413538083	5.97345859803036	5.90490120204475	5.85090232224574	5.74222753753391	5.85158348267631	5.93454135389289	6.24849068079119	5.80381417907381
AKR1A1	8.5960619955101	8.48639389407922	8.58664937661567	8.22908145508723	8.5374297620485	8.41996537217105	8.38503775340451	8.80624360163519	8.60898678814405	8.90591687274564	8.78980127950656	8.6859432315655	8.60984167554601	8.49406016186469	8.37016123840985	8.30215102691007	8.60854143527949	8.52749631641895	8.37504627031147	8.3754943012679	8.72660801153311	8.31219062083232	8.37981841825509	8.696102433179	7.31491254072129	8.302593817911	8.74318856277801	8.69378804646959	8.5129970421974	8.64018843909116	8.73775342441745	8.80118425078563	8.8815356916024	8.73312801785369	8.7368152747553	8.75179504197093	8.76172451322751	8.88202338757167	8.59213329592896	8.62028904007424	8.5374297620485	8.95895085699342	8.73775342441745	8.62852917795574	8.67103135249412	8.89515063093247	9.03222226035832	8.60638526422666	8.67909232780007
AKR1B1	9.83670092363026	9.59592584998724	9.7853115689973	9.29137568392489	9.53432282954541	9.39416950680379	9.35972632785795	9.7213879192736	9.29626911796026	9.94841940398812	10.5424709220112	8.90591687274564	10.4765963936509	10.4449669310389	9.42424918758843	8.8291265952895	9.92935483858751	9.54374486929598	9.85210266031886	9.58058250016704	9.52762031555586	9.63229360591277	9.34995693541681	9.78104081343074	9.17110496790469	9.76051118604973	10.4814450504257	9.83842894253392	10.6423096270721	10.1198583474745	10.1422330557481	10.3227852927762	10.1582637204143	10.2467962628073	10.1848740579255	10.0328530474466	10.4861933721288	10.2085924993234	10.1719011716011	9.96688342837501	9.98974875362269	10.7147443890221	10.5106639310827	10.2115518452595	10.3953802546558	10.4228840916934	10.6259121366458	9.94612031938769	9.90347690604747
AKR1B10	5.31103853512504	5.23005703822388	5.18538673052281	5.10952123201086	5.21265551732908	5.1676513879871	5.18951905714909	4.90229899603902	5.30772841852466	5.15851570145057	5.20582267273627	5.21382582501892	4.99784582919382	5.17964529464615	5.41315728953798	4.9939317543515	4.97623919979745	5.27215789833596	5.46225820099343	5.16048902926261	5.26499350848339	5.0922365947654	5.19981550231326	5.13759455150285	6.62303093621796	5.67641480004741	4.87856522634219	4.6905552477273	4.82390080680546	4.59922759323184	5.33671148369094	4.98430509436229	5.10788940130681	5.20582267273627	5.12095304510907	5.09970750538506	5.20112877778311	5.10922007722338	5.20357222124942	5.26558135666001	5.18033740541992	5.30551020338057	4.98803379719793	5.04396759448471	5.38216996824521	5.20610656682811	5.24671547446165	4.66090116844884	5.17750873104343
AKR1C1	5.72745982014178	5.60096697886499	5.74590669472915	5.6368979485962	5.58200463197137	5.77918493647833	5.7184084746749	5.69158122990245	5.60025765682099	5.67898362391729	5.84621173081831	5.80474169466824	5.56078324589863	5.70085737214706	5.43363903517163	5.71561428907216	5.7456342238764	5.74730019665676	5.68525490670067	5.44895845679008	5.77825202261832	5.4253115567192	5.58610990390604	5.53251291255392	5.10891999983971	4.65388678722953	5.54555491693554	6.0682742923398	6.21799792936758	5.39118313801764	5.70834443936996	5.70196720840165	5.69825091190293	5.52983882374042	5.69670819503284	5.68992165235885	5.54733506130741	5.61621464844244	5.62960686704701	5.55156108849413	5.62860592564748	5.60556203818507	5.9115426968077	5.59668700748907	5.72605564959513	5.5908976594956	5.80909928429826	5.31472623296474	5.35243968489076
AKR1C3	8.92318774337381	8.75130020161077	8.94061161881524	8.31219062083232	9.62289184312654	8.5532935817928	8.75608221181509	10.2881451931892	8.59925032952689	9.43063083488365	9.28400926166904	9.60363914321918	8.38676431313291	9.65203431333143	8.31697956239074	7.70477637526109	8.41780359961409	8.0986293979541	8.78079263585016	8.95251975833453	8.90998756041122	8.46533120519449	8.71427605136922	8.1171804880461	8.18096021485145	8.72955062456581	8.73127851179019	8.17293139159356	7.30238992221599	8.48458290894406	9.55575152153492	10.0507540586446	9.62564316709735	9.17747598950496	8.49761497007215	8.72072717196282	9.12257009892312	9.20124938793079	8.39743965626572	8.39007020478938	9.48841050037871	8.55289360225654	9.74155731537601	9.86934904887593	9.48238086514573	9.5640916952221	8.73954463067007	9.72292925272722	9.86009359357657
AKR1C4	5.75525633757402	5.74759196049924	5.67453563641851	5.69060013738015	5.70910634106316	5.81475512084275	5.66577942365508	5.60367253113904	6.14265148748155	5.70890777652254	5.6599368200734	5.70961064885296	5.61763704778948	5.74313420007586	5.98873706723989	5.84204173376964	5.51810586374761	5.82868611534216	5.63473058373203	5.60224440485564	5.7442011060762	5.56816892953463	5.74911865500164	5.47249163583258	5.55599184645533	5.78678956511656	5.77707727512175	5.72490871389424	6.02715219600681	5.8920338978455	5.73316904010807	5.62322228958125	5.70455678750072	5.68130414700744	5.75922633588725	5.59902109478143	5.69060013738015	5.55363725110231	5.66078174438219	5.72412693831053	5.69277761467762	5.57305959228989	5.28445236813949	5.83783829962517	5.60667429293284	5.75407676369105	5.91746270195104	4.9864255691847	5.54250920189707
AKR1C8P	5.34829895490981	5.32586900751114	5.33428768697509	5.30772841852466	5.2205080098217	5.10788940130681	5.13275908074122	5.38139938092567	5.35346093247273	5.15536051047922	5.19301097365964	5.1955815292134	5.22124681144704	5.31972202886534	5.04694827466414	5.40393367219571	5.28053413981898	5.10922007722338	5.00973607919718	5.04304033018226	5.21046028175644	5.25500954619994	5.46850082202914	5.14500794487103	6.13985092249508	4.99300920869749	5.00231860341232	5.26298405497924	5.0240486099963	5.42606945292019	5.10891999983971	5.33190367444892	5.26366465089157	5.19866875371538	5.1068535337753	5.18142918440722	5.32887616895551	5.28271556661798	5.17528363971052	5.20795235621853	5.38667314019509	5.29469926586229	5.16375559002855	5.1923569119727	5.07941167296955	5.17750873104343	5.53773959836322	4.66046499270026	5.2882403897448
AKR1D1	6.10216085467283	6.05365396867649	6.19686069222852	6.07706380588373	6.08295741477865	6.05169289297928	6.15662560486629	6.02741634946886	6.03736731817879	6.10240216271664	6.26170680711408	6.02623663081761	5.98610036432857	6.00179892716641	6.25121094857918	6.23429644097094	6.05010571807616	6.10534277889083	6.11374796950136	6.24790722732331	6.02715219600681	6.24813398140461	6.24130156964967	6.05429514956761	6.03685701121266	6.32099124432991	6.08211186013873	5.98023610159495	6.16701436292132	6.04548428311102	6.12350822409531	6.00246793751802	6.08181080645203	6.05365396867649	6.11429441768603	6.12604387724109	6.17602725937471	6.03118924380253	6.05457430588615	6.15899398277719	5.99618669779452	6.01228671070747	5.93729556417264	6.00099348499585	6.10216085467283	6.05606198183331	6.41088520331086	5.96844191275095	6.07871210318997
AKR1E2	5.93002373921239	5.97031370366976	5.81443860181184	5.76023929063931	5.66550446610588	5.70869978782156	5.6599368200734	5.57041868500146	5.82187912012137	5.68366591314685	5.83252997421786	5.76558817715281	5.68312683126299	5.88533744845891	5.95265652901227	5.71202245157196	5.81217495124145	5.68256069609978	5.80777122235219	5.91534443355016	5.6241719542386	5.74447628718041	5.9227545666121	6.02163706643605	5.65361527166912	6.67354987435752	6.26113637951468	6.43732642731515	6.49400569464283	6.32937766414263	5.86489630995861	5.77617614579846	5.80500761196648	5.86790906791599	5.63503253430325	5.58034368866964	5.83669096472722	5.82338091438615	5.75290381867886	5.67703523048148	5.60306486327365	5.76004783444571	5.79037491890872	5.74730019665676	5.70196720840165	5.95141880785316	5.67815903524589	5.59396480605071	5.21077192875388
AKR7A2	10.3021944632387	10.145767099673	10.041193934961	9.79796265983212	10.2387239393668	10.2320479324412	10.1571303911215	10.0909233587863	10.2159864148281	10.37634157232	11.0851948148486	10.3216245150416	10.5823653927705	10.6822251958113	9.8984463146095	9.81587908301661	10.6437593054569	10.0228354574923	10.4124080970268	10.1354048180666	10.2445987483769	10.2057426390275	9.82738483956651	10.277282577706	9.98557773167204	10.2564295717521	10.3699934347135	9.9572958700335	10.2148937622532	10.1894340719529	10.7389367001895	10.7463019710417	10.6895499579608	10.6852682243273	10.5046715858878	10.6631003973365	10.713429583714	10.8271569028486	10.4765963936509	10.3675716462787	10.4848970227324	10.875305568196	10.768572699996	10.6692430269122	10.5314878487519	10.8226766194045	10.8462302026587	10.934893472397	10.7476913178532
[truncated: 15,966 more rows]
[truncated: 9 more columns]
