# Supplementary material for: Predicting Diagnostic Gene Biomarkers Associated With Immune Checkpoints, N6-Methyladenosine, and Ferroptosis in Patients With Acute Myocardial Infarction
Source: Front Cardiovasc Med. 2022 Feb 11;9:836067. doi: 10.3389/fcvm.2022.836067 (PMC8873927; doi:10.3389/fcvm.2022.836067)
Supplement: Supplementary file 6 [file Data_Sheet_4.ZIP › figure3/figure3 raw data.txt]

MCODE App Results

Parameters:
   Network Scoring:
      Include Loops: false  Degree Cutoff: 2
   Cluster Finding:
      Node Score Cutoff: 0.2  Haircut: true  Fluff: false  K-Core: 2  Max. Depth from Seed: 100

Cluster	Score (Density*#Nodes)	Nodes	Edges	Node IDs
1	9.385	14	61	IL1R2, ELANE, CEBPB, S100A12, ARG1, PTGS2, TLR2, CAMP, FPR2, FOS, CXCL8, CXCR1, TLR4, FPR1
2	3.5	5	7	CXCL1, MMP9, CXCL16, PLAUR, AREG
3	3.333	4	5	AQP9, CLEC5A, CLEC4D, SLC11A1
4	3.333	4	5	DEFA4, PGLYRP1, BPI, CEACAM8
