# Supplementary material for: Predicting Diagnostic Gene Biomarkers Associated With Immune Checkpoints, N6-Methyladenosine, and Ferroptosis in Patients With Acute Myocardial Infarction
Source: Front Cardiovasc Med. 2022 Feb 11;9:836067. doi: 10.3389/fcvm.2022.836067 (PMC8873927; doi:10.3389/fcvm.2022.836067)
Supplement: Supplementary file 7 [file Data_Sheet_5.ZIP › figure5/figure5 raw data-1.csv]

	CD274	CTLA4	HAVCR2	LAG3	PDCD1	PDCD1LG2	SIGLEC15	TIGIT	Groups
GSM1498376	6.84380220925735	7.17969217449351	9.53552367700239	8.21304880641455	7.76681999616218	4.91815549250478	7.05723775234974	7.94898254323239	G1
GSM1498377	6.86412656942956	6.89043220915194	8.83843348671193	7.96681038231532	7.82005118932324	4.90481840743769	7.13322813274167	8.02958143905394	G1
GSM1498378	6.74895339180378	7.62404977542962	9.04805137926297	8.61268961742205	8.01667930850479	4.67003023854869	7.24741593743481	7.93179279826903	G1
GSM1498379	6.9014761199343	7.26035186346976	8.75706123155565	8.2835027588563	7.94865327693177	4.97150391947309	7.19530759961753	7.90478303599156	G1
GSM1498380	7.07009685090362	7.70440099468405	9.86594273498239	9.04547163482358	7.94293114403153	5.1289635882343	7.13945689020469	7.71071079341643	G1
GSM1498381	6.765910373487	6.97672283341734	8.93710971092758	8.39459264556352	7.83936509631368	4.82490314231504	7.32767107734374	8.10792076548923	G1
GSM1498382	6.8178600463154	7.15920675459067	9.04655464953344	8.10311629092692	7.82757824989247	4.69473417167966	7.20946742985588	7.68071679319269	G1
GSM1495320	6.59258923669673	7.34773784271216	10.1002136412685	8.66201058017084	7.88701245682043	5.01024526945576	7.13945689020469	7.69130754917037	G1
GSM1495321	6.80621596718694	7.09112545282604	9.6315776658079	7.3404087357263	7.44231732432107	4.51194060388495	7.27673040456958	7.44484110152708	G1
GSM1495322	7.09350780346985	7.39353004745501	9.54295087009007	8.68856012575963	7.67655086781873	5.01115731615311	7.21134606003652	7.71467695406552	G1
GSM1495323	6.59613836523735	7.40751038402532	9.41325168889415	9.9798792936191	7.82618022189897	4.63025452711013	7.23955178498424	8.00196321389808	G1
GSM1495324	7.14806961088545	7.30020906341881	10.0228354574923	7.96946260222751	7.52226293036086	5.18892508053352	7.19723688187351	7.49793271583705	G1
GSM1495325	6.76933538364397	7.35649594512567	9.25903124593642	9.97121612708447	7.94721382721292	4.78899311001548	7.14842356009565	8.0134856473247	G1
GSM1495326	6.77292200488581	7.53407674860925	8.84308916743773	8.97702126692878	8.31855957654327	5.02377455232335	7.27481978093336	7.99209093800454	G1
GSM1495327	7.24544379786815	7.14421996933528	8.63241552290211	8.2126740950447	7.7655254744363	4.97894346331456	7.30238992221599	7.54258575977508	G1
GSM1495328	7.21423619931335	7.06916824940167	8.59378298574141	8.35145223209559	7.79677366735355	4.96730943643708	7.08116568149799	7.00059832500392	G1
GSM1495329	6.82092896716426	7.28650929526972	9.13224566985147	9.15702659930947	8.04250444554858	5.06074017431638	7.067743910178	7.98986778267039	G1
GSM1495330	6.71730782934509	7.34615681071465	8.86011707853927	8.47629410923822	8.05942638852967	4.84069738301227	7.12525553220616	7.63547134688238	G1
GSM1495331	6.9427604930611	7.31722882411126	9.86934904887593	8.80347805930403	7.80762458898525	4.8839610192972	7.11926580836262	7.86032292608816	G1
GSM1495332	6.77421550291622	7.48445797601192	8.89381711468532	8.95199705064857	8.03469455337658	4.88349702308765	7.38388505347615	7.52800821522855	G1
GSM1495333	6.91577747284362	7.47563633550202	9.80448152424693	8.26186343597155	7.65017883893447	4.98108460454838	7.12659787222022	7.70477637526109	G1
GSM1495334	6.84454070394124	7.6295556334222	9.28784183892946	7.8963772393405	8.03980511453414	4.94107800560502	7.24843985828888	7.7370736272118	G1
GSM1495335	6.75977640878866	7.2685720372118	8.63361705572206	8.97050969768449	7.81032507391915	4.95989483565892	7.37612484219527	7.73636846340519	G1
GSM1495336	6.90796839907507	7.27673040456958	9.07171759850109	8.83801705766787	8.06102285717856	4.89548605566917	7.09778574782614	7.997391307413	G1
GSM1033594	7.32570327281234	7.42660116080125	8.17171158299312	7.85682169694965	7.40070783643927	4.63797257523357	7.56723982124176	6.65544018211229	G1
GSM1033595	6.02143019070623	8.98470643236887	8.4984876953739	9.01668534831638	8.53005439867005	5.32984516780338	8.25078645765335	7.48884231460587	G1
GSM1033596	5.88935774834116	8.33943382860059	9.73465717463101	9.15195173572912	8.16991591665508	5.1716466546913	6.73631582155064	7.89000365705234	G1
GSM1033597	7.17918160944597	7.07082084549028	8.84538349200046	8.01309815058952	8.11833917580324	5.02591217907586	7.19181245514943	7.71890369712502	G1
GSM1033598	5.66375759295195	8.16165475638259	9.06433200035584	8.74282448854327	8.11936191122489	5.24383665341076	6.94525093249008	7.71861663414361	G1
GSM1033599	7.09350780346985	7.26372429627498	9.4320587051201	8.29631376686207	7.03990186797146	4.99615417388361	6.63484074683869	7.85725586033106	G1
GSM1498383	6.92442171946859	7.15337142629061	9.4803690748639	9.15867548124394	7.90400882280936	4.88847116688581	7.14305343680594	7.86179341828548	G2
GSM1498384	6.93100709746119	8.16645061437957	10.4449669310389	10.0783760733244	8.23321568555425	4.95413967316792	7.21806711187216	7.89234649212701	G2
GSM1498385	6.76304678572589	7.4030737045393	9.90614174455244	9.07004180933215	7.929189434497	4.96600711975563	7.22048472303753	7.66672559454739	G2
GSM1498386	6.94584553828705	7.12753948111724	9.56210146390353	9.34079630348282	7.69830708562948	4.82282344220539	7.01654288505068	7.82808051686532	G2
GSM1498387	6.95002247458549	7.09044806109122	9.10222705403788	8.95199705064857	7.98166975400893	5.05919821157442	7.1347774238602	7.66495253281139	G2
GSM1498388	6.83475731635236	7.23735398461132	9.12151678003926	9.07435560912682	7.99095758022096	5.04664014647687	7.13198256804208	7.69763987552778	G2
GSM1498389	6.82092896716426	7.69065520495617	9.62698566985867	9.94760351369509	7.78761357499282	4.95684483777091	7.14745810797997	7.9392056177086	G2
GSM1498390	6.8758690819871	7.59589361057775	9.65592992016113	8.9951844389026	7.84144610956188	4.85682929282664	7.14398583562729	7.85826859987351	G2
GSM1498391	6.59450236758106	7.58794262522389	9.05353875571955	8.6212043172578	7.78463732146085	4.81875702753163	7.19629066429171	7.82280387535056	G2
GSM1498392	6.73862480751065	7.36319857811966	8.54500377416083	9.01859600067747	7.79305541855846	4.81578151090455	7.13826120491614	7.78509302957008	G2
GSM1495313	6.82643882398509	7.47526545180033	9.47080257197956	9.9016478553801	7.81357026103894	4.69976231317376	7.18841522492139	8.96244503805474	G2
GSM1495314	6.70835815221821	7.63169507054039	9.61559358370413	9.06031073302441	8.03129784294072	5.04210004102673	7.16396505373448	8.24799714575362	G2
GSM1495315	6.64071015884267	7.40575829722196	9.42355471297376	9.46176143216684	8.26710587613674	4.79065301450475	6.96013468270661	7.81659719911681	G2
GSM1495316	7.03083397058976	7.59854789915007	9.33151103768476	9.19706730504181	7.97036111749704	4.98586350168854	7.13510215592089	8.02008328651303	G2
GSM1495317	6.80017167081025	7.49229679219932	9.6342739327357	8.9987219190009	7.88796841972888	4.800959146466	7.21481085445423	8.14239779169105	G2
GSM1495318	6.85807629687705	7.56459496439905	9.50220869154007	8.86205599203115	8.05642608025967	4.98480133818359	6.95283197111223	8.02788530784095	G2
GSM1495319	6.85807629687705	7.07368577345065	8.86858688247625	9.7987668392173	7.79534275118878	4.81846538546385	7.17209953170641	8.02819580671983	G2
GSM1033576	5.49613716087442	6.80561990805994	9.49900386321556	9.33279236194501	7.90767711734348	4.94764149793417	7.06443801067768	8.2204950538366	G2
GSM1033577	6.90561923583595	6.26253472345773	9.68248151449495	8.75274228398756	7.78996573895089	4.65993679487529	7.09934643821336	7.82618022189897	G2
GSM1033578	8.91616028260926	6.61757701590346	9.98893825543963	8.92318774337381	7.80695922160712	6.96845723675531	6.77560541371678	7.40422730112487	G2
GSM1033579	5.58326996376219	7.15594677477154	9.58131815768722	9.20464280996577	8.32237933258757	4.65728180432916	7.48754967580021	8.02187263771368	G2
GSM1033580	7.43668955992766	7.46277954017403	9.24071081032495	9.85210266031886	8.19469804921629	4.80174810276869	7.25569130513055	8.71602466958852	G2
GSM1033581	9.31240207248916	7.18973249678378	8.96536569839123	7.32831164301961	6.79684877500728	5.64139113292634	7.24376525114395	6.62332483539182	G2
GSM1033582	7.19691792435898	7.66600291167943	8.24538119362153	9.25597860630638	7.52291622915995	5.05062098221376	6.74503267360799	7.95415120593202	G2
GSM1033583	7.35576999739399	7.9504506466387	8.82652170551967	9.0546353120803	7.64896963985815	4.66183330063751	7.32570327281234	8.17712941545157	G2
GSM1033584	7.08201477064492	6.44098729572599	10.1730437799575	8.79496685071053	7.47746692094467	5.30144018289672	6.96511663633026	7.89934275212829	G2
GSM1033585	5.11081463346658	6.63991194338883	10.056502116384	9.28646991758198	8.27940830335047	4.8525256649194	7.05796531498191	8.16805740020136	G2
GSM1033586	6.22758912084849	6.80017167081025	9.44355286772558	8.86114445716224	7.87740307618483	5.35275377362058	6.57971084005731	7.93696875221661	G2
pvalue	0.803376015243988	0.659775927462634	0.0484860683215518	4.87863543053861e-05	0.907816010857945	0.671010637206492	0.133196237222388	0.0128655178341822	NA
