# Supplementary material for: Predicting Diagnostic Gene Biomarkers Associated With Immune Checkpoints, N6-Methyladenosine, and Ferroptosis in Patients With Acute Myocardial Infarction
Source: Front Cardiovasc Med. 2022 Feb 11;9:836067. doi: 10.3389/fcvm.2022.836067 (PMC8873927; doi:10.3389/fcvm.2022.836067)
Supplement: Supplementary file 7 [file Data_Sheet_5.ZIP › figure5/figure5 raw data-2.csv]

Genes	CD274	CTLA4	HAVCR2	LAG3	PDCD1	PDCD1LG2	SIGLEC15	TIGIT
CD274	1	0.227816217314479	-0.124067939893811	0.161807429073496	0.0873821012828595	0.401420982540682	-0.221229524689037	-0.0291555723529184
CTLA4	0.227816217314479	1	0.508776079141891	0.849640190124098	0.761753400401741	0.215297416847532	-0.0891704432857063	-0.5459062099494
HAVCR2	-0.124067939893811	0.508776079141891	1	0.666570493290715	-0.00386392148507699	0.574809486237562	-0.509800203651997	-0.625403428634888
LAG3	0.161807429073496	0.849640190124098	0.666570493290715	1	0.622765601879676	0.46214180686292	0.0461063962789442	-0.426286325717438
PDCD1	0.0873821012828595	0.761753400401741	-0.00386392148507699	0.622765601879676	1	0.00236713700741982	0.344581097517778	-0.197888803006726
PDCD1LG2	0.401420982540682	0.215297416847532	0.574809486237562	0.46214180686292	0.00236713700741982	1	-0.527773230629384	-0.248824420932465
SIGLEC15	-0.221229524689037	-0.0891704432857063	-0.509800203651997	0.0461063962789442	0.344581097517778	-0.527773230629384	1	0.325233416329313
TIGIT	-0.0291555723529184	-0.5459062099494	-0.625403428634888	-0.426286325717438	-0.197888803006726	-0.248824420932465	0.325233416329313	1
