# Supplementary material for: Predicting Diagnostic Gene Biomarkers Associated With Immune Checkpoints, N6-Methyladenosine, and Ferroptosis in Patients With Acute Myocardial Infarction
Source: Front Cardiovasc Med. 2022 Feb 11;9:836067. doi: 10.3389/fcvm.2022.836067 (PMC8873927; doi:10.3389/fcvm.2022.836067)
Supplement: Supplementary file 8 [file Data_Sheet_6.ZIP]

Archive with 3 entries (2 files):
- figure6/figure6 raw data-1.csv
- figure6/figure6 raw data-2.csv
- figure6/
