# Supplementary material for: Predicting Diagnostic Gene Biomarkers Associated With Immune Checkpoints, N6-Methyladenosine, and Ferroptosis in Patients With Acute Myocardial Infarction
Source: Front Cardiovasc Med. 2022 Feb 11;9:836067. doi: 10.3389/fcvm.2022.836067 (PMC8873927; doi:10.3389/fcvm.2022.836067)
Supplement: Supplementary file 8 [file Data_Sheet_6.ZIP › figure6/figure6 raw data-1.csv]

	acsl4	alox15	atp5mc3	cars	cdkn1a	cisd1	cs	dpp4	emc2	fancd2	fdft1	gls2	gpx4	hspa5	hspb1	lpcat3	mt1g	ncoa4	nfe2l2	rpl8	sat1	slc1a5	slc7a11	tfrc	Group
GSM1498376	8.6719885240206	6.56859039789644	9.26030469094372	7.53582697201419	7.28498809752243	8.03242394275357	10.1551226474083	7.45486484370061	7.77676401682474	6.09727717778239	9.45991766345226	6.2782587645527	11.0632267630412	8.90290584818273	8.37823894375497	10.4263334036207	6.05665074240759	13.6825118305481	6.49258105774799	12.0388434234062	14.1352868072293	7.48959629206567	5.89352379386109	8.97512306871037	G1
GSM1498377	8.47315924281456	6.54827347019861	9.23577670348578	7.69763987552778	7.4406017387797	7.98831269306683	10.0959762002056	7.21752525388941	7.75069560010028	6.13455536965484	9.51706409740518	6.24152416894716	11.3543853546046	8.93459099557814	8.52432931325012	10.5931731788142	6.18193964733205	14.3823305501961	6.6058227846872	11.9750329939385	13.864126895579	7.5247049673739	5.95872480989818	8.67543876851531	G1
GSM1498378	8.55242514653327	6.60073000709098	9.13381507443644	7.64819583345392	7.09310998436007	8.20120521344965	10.0228354574923	7.34835612596075	7.88966081324495	6.22786759669248	9.59162107409426	6.30410784255513	10.8858419276977	8.99916856240715	8.03242394275357	9.98189021662479	6.34911043644944	14.300796530445	6.71350115438498	11.9365613770977	13.743660168994	7.36183379192525	6.08354515153885	9.28336416542186	G1
GSM1498379	9.8535137491838	6.52290188492038	9.23828557675847	8.10271470278601	7.27419886999296	8.01522303858073	9.86497400643643	7.51158810451355	7.90699839792592	6.3682161099409	10.2178710863119	6.26583357564796	11.171138251983	8.65593575134553	8.99133829867086	9.92771348954433	6.10561743159835	13.7570154932966	7.51045989115841	11.9834062825366	14.6321025725464	7.35289274891164	6.01445998047398	8.68856012575963	G1
GSM1498380	9.05670365704628	6.51932303450088	9.22542541847553	7.93266806601134	7.2714463594082	8.25870613123794	9.98362009104085	7.35482358096352	7.86179341828548	6.23542143994119	10.2212587735961	6.25176954209859	11.4423003662303	8.63637752070847	8.53848598821948	9.61041246550774	6.41495139280739	13.9347996175816	7.25530723943369	11.9591626402748	14.4736737506897	7.56501147269303	5.9844088607471	8.87069011840212	G1
GSM1498381	9.26624575331313	6.51128779380183	9.25536795625342	8.01635144061232	7.27929226066943	8.08732844822315	9.97121612708447	7.50373743626788	8.07010431141432	6.1387054286712	10.3183585843206	6.11374796950136	11.6096512013677	8.40884242484976	8.80676538190772	10.0063669576239	6.18840935592471	14.5921307706775	7.16296224927852	11.8541751635889	13.7570154932966	7.78174836169201	6.2008069546294	8.59925032952689	G1
GSM1498382	9.18773705502811	6.51383071506292	9.24257627702007	8.28578814347973	7.19723688187351	8.1294207953104	9.90539838916922	7.58794262522389	7.98382351587663	6.34669101689148	10.0395048824307	6.29159063984646	11.3394655640326	8.7399876197874	8.40098645686789	9.99343317511563	6.07900853529859	14.1674548210538	7.14116406458829	11.8574497423247	13.8494074868871	7.51247560668184	6.19751709794432	8.5667826367213	G1
GSM1495320	8.35479505940283	7.02404366553727	9.22483660748764	7.34738616442631	7.20142411969569	8.58587544370786	10.084863187025	7.38752445171288	7.89271101723788	6.31043412529694	9.32011716200137	6.27745937109446	11.4314638685571	9.50601565588191	8.3285901906939	9.57978365043821	6.12258442789882	14.2619340150116	6.84760455077702	12.0474401141294	13.9616223779853	7.54751683401071	6.13819438772665	10.1127779648666	G1
GSM1495321	8.34268395034197	6.80454189985862	9.44205120372794	7.74811593752523	7.71036062638864	7.33358804736455	10.2387239393668	7.61443965339608	7.81659719911681	6.21238598592547	9.73008500141309	6.13166188210441	11.6307054429932	8.55698108598795	8.52788479856073	10.3699934347135	6.26280014663359	14.8802862645566	6.68297845209448	12.0558047606715	14.0680650940974	8.48379572473412	6.18668163248084	9.11173869508669	G1
GSM1495322	8.42267334794114	6.51569387982771	9.17389168048531	7.94694342277503	7.48359202387658	7.97660501624606	10.0115201752847	7.45486484370061	7.96006911865089	6.09632959959236	9.81824070763118	6.22893950387404	11.5375031335846	8.66446117018901	8.47029982922223	10.1440295541313	6.47653996239479	13.5905012860868	6.53344117454202	12.2003069849199	13.9756836492079	7.3507161303953	6.10905175312882	8.70603920777194	G1
GSM1495323	8.02361485592515	6.76304678572589	9.38619732767002	7.39353004745501	7.53514279644322	7.83132535945371	10.5223776718226	7.53711432261434	7.70678783536651	5.8890030341707	10.1127779648666	6.33721368420512	12.1024148050588	8.8107147733325	9.73312957254967	9.34450271349877	6.22533019306564	13.5108845457622	6.3877045448595	12.803332618269	13.3336524262608	7.15569379945734	6.06346189000619	9.04701601804053	G1
GSM1495324	9.06376944345281	6.29705763180225	9.31187679466054	7.95152394501965	7.89422488259449	8.60498507834164	9.78605770103574	7.4030737045393	8.1197300923761	6.01532275748939	9.73917786612961	6.32847011549899	11.4962022760251	8.72466470373306	9.29986500944168	10.2668337901628	6.72207969198822	12.5850933246691	7.22159252780401	11.9591626402748	14.1504457413794	7.21075937675614	6.11617497242703	9.02504531552065	G1
GSM1495325	8.54637298590808	6.5356017417636	9.21235482628711	7.68863565120223	7.47820716438967	7.90835636990461	10.298819575888	7.61580838166474	7.97689017306887	6.15899398277719	10.0317757361085	6.22870143603859	10.96234040795	8.86788116820848	8.60231045926432	9.91638532021378	6.27563548694772	14.6523379293745	6.82402841746003	12.1630670967383	13.837149294225	7.71861663414361	6.13303656287216	9.42562478146547	G1
GSM1495326	8.25518376176621	6.72713258200374	9.11449154963963	7.68436651820689	7.15790540551287	8.21339252244582	10.2067365952393	7.59048406083564	7.89717336858527	6.41640901851148	10.0018242078271	6.38291054027317	11.6389005248287	8.80259785170802	8.98069976267773	9.69543109725613	6.11891311223431	14.021387918293	6.25236172191406	12.4936593179497	13.2867081694339	7.45574590875711	5.91746270195104	9.21733730065104	G1
GSM1495327	8.43288897159056	6.35779624564301	9.18426765747892	8.19546192378349	7.90325688766989	8.03789326929641	9.90614174455244	7.32373452435351	8.1180008014901	5.86593850747511	9.78104081343074	6.34283332096946	11.1996633203253	9.25104622145106	9.04033690961421	10.7403044284084	6.23221939584141	14.5187396089313	6.68021256500312	11.6444538082212	14.4049476892531	8.38589862336979	6.00041160617665	8.8291265952895	G1
GSM1495328	8.83756818748478	6.74528965358174	9.11925560325995	8.13338579338276	7.39591972630197	7.19033210479965	9.8027919515253	7.05356972840511	8.09562735312652	6.03880373495988	9.57704374187809	6.28263333274376	11.1271024832381	8.70328153183682	8.37585560813962	10.4498040008049	6.39290883765812	14.021387918293	7.41314879927039	11.8850689004028	14.1847429003777	7.39452580127188	6.00771369784611	8.84538349200046	G1
GSM1495329	8.16533685054477	6.30437114274143	9.29569907689615	7.48288688988075	7.55812368200367	8.40344993798936	10.0134913205407	7.60301486888612	7.9988223880626	6.19686069222852	9.56732417369117	6.21407024791835	11.5917564636381	8.99298825089885	8.54381267708996	9.85925755180237	6.08067586738509	13.9347996175816	6.54191248219603	12.3754554943289	13.864126895579	7.39317038660677	6.12862092872444	9.17329777001534	G1
GSM1495330	8.36933508862689	6.23487932886955	9.16662131039559	7.80827100253005	7.24578532939444	8.18757187291703	9.78276771499295	7.44910644614587	7.96868618653373	6.27127938516773	9.71595588998247	6.35354718636296	11.8294011438481	8.63506281887611	8.59808931226151	9.63229360591277	5.99815279154458	13.6113497007327	6.64665893953253	12.5339286531306	13.793748347694	7.01109854372685	6.01291249995114	8.98121960667318	G1
GSM1495331	8.44526834721735	6.27238882790273	9.34384369518024	7.73743420954074	7.45317781631262	7.93663060099734	10.016347221174	7.50113920160249	7.97660501624606	6.10272352226676	10.0218419062993	6.2584527340113	11.5158754144787	8.88102641185956	8.93331286521795	10.005425481252	6.0614780792626	13.9347996175816	7.15790540551287	12.4390716039691	13.6113497007327	7.57988007103257	6.03993699089533	8.61217381337696	G1
GSM1495332	8.56199211621721	6.74837360437661	9.07757343914269	8.15723946142772	6.8296088004535	7.50563951265048	9.8027919515253	7.66464322430075	7.4899176533649	6.43554625630328	9.76951876593514	6.20312706334743	11.6219296348793	8.54247672730839	8.00716623005375	9.64169907739168	6.00742762068898	13.3452541025327	6.60959279380133	12.213265344751	13.9904410441321	7.3417568544996	5.93670722024262	8.6058843375884	G1
GSM1495333	8.62028904007424	6.35683407023591	9.20529989765208	7.68996734082626	7.28624801622504	7.9830507461903	10.3687230708502	7.36780163197011	8.09604159065168	5.94129823270183	10.0676722249863	6.33152938226162	10.6382937509099	8.83756818748478	8.62204661383495	9.99530337738449	6.10818425344145	14.5665424141475	7.54452001524766	11.5774507919714	13.9227047895724	7.48288688988075	6.19318239337885	8.73270995623944	G1
GSM1495334	8.51865763948495	6.19847199613044	9.20341456365247	7.58313401560585	7.0045299345252	8.1414402064676	9.96407621989875	7.39735974917284	7.77746576893646	6.25544552746048	9.55706435471634	6.08554811807424	11.1546858852966	8.35446005037892	8.30603711069626	9.67497174881459	6.11865272834611	13.9227047895724	6.74554632147954	12.4065027695181	13.9476380797854	6.90022225113967	5.97766642844085	8.97000708378904	G1
GSM1495335	8.45525769893769	6.25492811214762	9.28100446991696	7.90898141559899	7.51873798886928	8.03871858649091	9.70589646987649	7.28370282198888	7.80924937810822	6.33802485482708	9.63368461547261	6.2106388294089	11.5351900976597	8.58090406525984	8.57182234464299	10.1859695251267	6.55017168205821	13.9616223779853	6.65738688000389	12.074574022252	14.021387918293	7.31335657093058	5.73481955169597	8.90196879200986	G1
GSM1495336	8.45440570593231	6.95673362501721	8.98631108546883	7.85380888436654	7.09112545282604	7.57353142965021	10.3195357791405	7.27962470991558	7.61651584144838	6.14288721952822	9.92609981101904	6.21125041945857	11.3956612617938	8.86535782265295	8.73127851179019	9.47205220565355	6.06559774535702	13.9616223779853	6.90085289407087	12.0261241671258	13.8076689868861	7.29382711715316	5.89807418900058	8.67283615895636	G1
GSM1033594	8.39499499553809	7.49360513427726	9.56463915163689	7.26194458730591	6.72131903179248	7.24308743158962	9.93495055617968	6.94245180440068	8.08580957608708	6.34831896863615	9.8639701872844	4.89955268756325	11.4472864264496	8.30526512837289	9.42355471297376	9.84196004518937	6.04828154889633	14.8474800835741	6.43245464498004	12.2351100237254	13.8076689868861	6.33893799384655	6.51383071506292	9.19848156306449	G1
GSM1033595	8.06519687298442	5.47275596912314	9.38493650667343	7.00426654126607	6.82092896716426	7.1856752224468	10.056502116384	8.24311727592488	7.59299349093128	6.1268440891622	9.55643891597833	5.61942393014559	10.946739929899	8.92498044560232	9.25536795625342	10.0018242078271	6.06633341378529	14.5665424141475	6.57971084005731	12.2351100237254	14.0379885426443	6.15389492830876	5.87682626066698	9.45709626508053	G1
GSM1033596	8.59172289243075	6.62178370544007	9.28277328602649	7.81698194108648	7.66385280362065	7.2208331366881	10.2858932476509	7.80150494840738	7.18533711185427	6.6879178827834	9.86095576305011	6.88175479194896	11.5110434536281	9.09480616340468	8.52582671400891	9.40321217372245	5.73428189989932	13.4391693672159	7.21193361641925	12.3509940335527	14.0523419242986	7.97104555034541	6.26402053530527	8.96856743975022	G1
GSM1033597	8.56384786096546	7.39391518289524	8.46268437317718	8.02292724328211	9.47018445850518	7.9988223880626	10.1089694846643	7.22647860418691	7.62404977542962	6.13615327881952	9.8225029769969	7.043990408711	11.1935344799985	8.86535782265295	8.19289963718028	9.39812971819948	8.58880702025787	13.9086408862969	6.62457767472656	11.8106307886104	14.9867266728402	8.38854660930606	5.55118130451531	9.90708933908553	G1
GSM1033598	8.14758902336969	6.29044249269496	8.91770720454804	7.81492522889204	7.06224228749474	7.20445205440917	10.1204346783036	7.95371602621303	7.32924394155227	6.25035522614352	10.1538861535849	7.37138786311966	11.5439413344973	8.95251975833453	8.23892296605634	9.71852212372044	5.80411523098053	13.7157962643064	6.62426489377582	12.1291394572511	13.7305807239628	7.66672559454739	5.86810675044305	9.27928369665741	G1
GSM1033599	8.70065800658595	7.40690748093584	8.84100001911437	8.02219739778037	7.35013659312096	8.05400144139171	10.5301185488945	7.60864159648525	7.40387041824184	6.70221873315199	9.77673658336274	6.80400611882404	10.9964266692423	9.18426765747892	8.33517532954381	9.97045198711344	5.61819865879121	13.4795668804963	6.61537384325576	11.8361953493837	14.1847429003777	8.04885881430499	6.33642165224652	9.31240207248916	G1
GSM1498383	7.26161490800429	6.67749140517202	9.23357072365822	7.59498668712784	7.47098772384003	8.1250994270316	10.332958116598	7.32599570753181	7.7081455511797	6.09053164540366	9.37142454079994	6.41842394089107	11.9834062825366	9.01715515449597	8.73312801785369	9.79581112230136	6.14608976149372	13.9347996175816	6.33780201379818	12.4690174109081	13.498949773624	7.35948318138393	5.66045399145337	9.05670365704628	G2
GSM1498384	7.49053640796301	6.70428461225387	9.46362531462587	7.5331799509014	7.90121689416232	8.03280690948911	10.3339907527625	7.45919983527633	8.06063790400581	5.99618669779452	9.53494960060168	6.36436881714795	12.2178479661678	9.08747050552262	9.07904084871742	9.72359981558513	6.31327786450379	13.470131394078	6.36384928558225	12.4881173309047	13.9476380797854	7.72405475073302	5.98692439103303	9.86009359357657	G2
GSM1498385	7.64712114527215	6.67272912261977	9.38293252344963	7.59200751499671	7.70440099468405	8.03390612966605	10.308901089551	7.49391637310067	7.85310560945131	6.03359134604531	9.5640916952221	6.21926067810734	12.0261241671258	8.94168835887105	8.62165169889597	9.85511001378323	6.10959865485049	13.864126895579	6.17979614839218	12.4815314739725	13.5108845457622	7.45642231281608	6.00585234132398	9.16719411356939	G2
GSM1498386	7.55095456697413	6.68509289965401	9.13431365014699	7.5225934431039	7.56193424279443	7.90835636990461	10.1261852709725	7.45574590875711	7.88701245682043	6.1313599335778	9.50220869154007	6.2184738253541	11.9185086074262	8.79072076893515	8.37823894375497	9.56147264469961	6.14288721952822	14.1008399478759	6.13010131411346	12.4243035787378	13.6439767913982	7.37071409205741	5.93002373921239	8.91137522699552	G2
GSM1498387	8.6281445138932	6.5741263180115	9.29453963808335	7.80730918006105	7.48660603913915	8.20616924219478	10.2354656409753	7.50439053650741	7.83564806281091	6.24247177107166	9.94521263897525	6.24651596679361	11.6474402615121	8.97702126692878	8.77541521310228	9.8984463146095	6.22944602537448	13.4887114856752	6.80997930002562	12.5107886011328	13.6024243903736	7.70751913309615	5.85722008423685	9.8560409885534	G2
GSM1498388	8.31410003393778	6.63672655423278	9.32395242500377	7.6133663831838	7.61739288052877	8.08241942273815	10.3664340295261	7.46630864489606	7.84842898394438	6.19138232801013	10.1528700499407	6.27238882790273	11.5662447370102	8.8291265952895	9.36890227559471	9.64857997598751	6.17407696523505	13.7702752279721	6.78086888683114	12.3903189815969	13.6323811829066	7.71861663414361	6.15227704074909	9.36655173109181	G2
GSM1498389	7.40812762921856	6.57242526302544	9.25724616435496	7.30370506026072	7.51436575337538	7.82808051686532	10.350663361211	7.3221480425939	7.96639568032091	5.99815279154458	9.56147264469961	6.34390567459395	11.5521349201837	8.96814690432361	8.94903871319526	9.6410170167047	6.05079186647689	13.9086408862969	6.08295741477865	12.6307885226327	13.429933845315	7.64896963985815	5.97850014783134	9.3493633521071	G2
GSM1498390	7.41603392566344	6.82904707624512	9.24922982295573	7.57485609345727	7.5290354275136	7.78353660492856	10.4048713462499	7.35130122276203	7.90478303599156	6.0582270342936	9.55509916087539	6.19535216220329	11.8656450410465	8.97959451493339	8.45850074763993	9.58413432647279	6.21238598592547	13.9616223779853	5.9890795345243	12.6807309902035	13.470131394078	7.47098772384003	5.95236381939588	9.21109390639051	G2
GSM1498391	8.62977642018407	6.64164605999872	9.15073551959788	7.75321516539525	7.53381879861006	8.19740173884717	10.2416319606281	7.67023722568439	7.85444105933942	6.09447536639325	10.3979169396154	6.1395228474281	11.878912633779	8.64183739826985	9.50291614004997	9.76334753429476	6.11782872628142	13.9347996175816	6.94619349240207	12.4441094476932	13.470131394078	7.92164680584749	6.04211071080926	8.97410946144516	G2
GSM1498392	8.81289526238688	6.62547493385595	9.20599455465352	7.83099697179321	7.27360068172109	8.09415583583488	10.2899672432606	7.64526491858877	7.75003402099173	6.2335097612538	10.2806019589436	6.14488389295169	11.6505559702907	8.79441646991617	9.62918995229435	9.69311506846369	6.11496454549534	13.7846267905655	6.95406950249109	12.2790310746439	13.5791874769121	7.69100110367053	6.12074025757095	9.17684728994289	G2
GSM1495313	8.16575554924552	6.59112928475673	9.30997585259824	7.49497215578258	7.54188841019201	8.13020064609392	10.0201068326153	7.40603763861017	7.84738364243667	6.02380571176315	9.60203845111938	6.38388413616949	12.0669795461141	8.49160489532766	8.37741026333098	9.15923354933098	6.11527265193442	13.4203340972733	6.48111071243736	12.8481652896722	13.3648068561811	8.23117558808615	5.97850014783134	9.52508003323548	G2
GSM1495314	8.2920607228521	6.93641370463622	9.35387380694169	7.60162129972379	7.59048406083564	8.40007600977127	10.5190433944035	7.44265621528807	7.96911902776514	6.1395228474281	10.1750620081986	6.30057329437013	11.5074715512979	8.94013792118926	8.98015260839133	9.4103492502566	6.11234550783479	13.6952200278659	6.59415843530986	12.2692248956587	13.3881990698593	7.29585795644839	6.04211071080926	9.21349731175875	G2
GSM1495315	8.07390004829636	6.8206192216234	9.32082951952904	7.65278954663991	7.14367438718646	8.38891126989727	10.3719513726378	7.43160085582804	7.84209268496622	6.25411631578045	9.80194955697451	6.40050559232366	11.7408022746596	9.27820485056221	8.78170499095567	9.81208450975252	6.44770815749673	13.8918408540528	6.15227704074909	12.385611416297	13.4482876817256	7.02883992431992	5.9198959340017	9.02248524160472	G2
GSM1495316	8.12017079471285	6.85749544048813	9.0906987412392	7.75853446154596	8.21339252244582	8.49535133651992	10.3531583227015	7.3551302861531	7.93957191881595	6.10392670888986	10.2067365952393	6.20615625660477	12.5620762075603	8.68634371874789	9.20175233992278	9.64718117798288	6.10685559563829	14.7293963104043	6.6879178827834	12.3903189815969	13.6323811829066	9.32395242500377	5.9291863749801	9.93495055617968	G2
GSM1495317	8.27940830335047	6.96203736481003	9.33343055938195	7.40224695418231	7.2714463594082	8.12180577687886	10.4436672931951	7.62750987081564	7.82043807952659	6.15607563768793	9.66408882366235	6.23660304879873	11.7517963370286	9.15251026782843	8.90434995584191	9.57447420383942	5.95752151642363	14.2217273208139	6.51819034782828	12.2218952039554	13.6699651396	7.61224727386622	5.9384750283688	9.52636755967855	G2
GSM1495318	8.37859406880653	6.51383071506292	9.22764407970895	7.32803602485636	7.11351435172992	8.44450392863124	10.1707598285818	7.52769017536884	7.70990822134034	6.16889646822792	9.95531372004675	6.29570238592067	11.7342172317833	8.6658501054406	9.1317792290726	9.38092812266774	5.98411817222011	13.4887114856752	6.55726298712546	12.4441094476932	13.0676514719466	6.97991915208009	5.94923005521442	9.43450176271056	G2
GSM1495319	7.54452001524766	7.15920675459067	9.11668045375885	7.94059800682177	8.05206663246928	8.09821560147288	10.7416341818685	7.69100110367053	7.6860815844939	6.35557193531091	9.90438527614313	6.08585460500968	12.0106404724643	9.18321486821257	9.33898446519874	10.1491193763049	5.86960287271813	13.3743714679795	5.66344549738284	12.3021429067316	13.1565641045814	8.25999053707944	5.85214988254854	8.29819176803678	G2
GSM1033576	7.58950762441715	5.78070962475796	9.63501724485576	7.26298749451428	7.32048660987718	8.98938782103303	10.3410012182223	7.98622839439201	7.66900122425898	5.43710512927869	9.82079164964481	6.41182625025546	12.4065027695181	8.97469000061652	9.00260798766779	9.73312957254967	6.32965372672784	13.9616223779853	6.75058626946839	12.7564423332831	13.1743606014222	7.67874642141962	5.77231323171321	8.66059251948517	G2
GSM1033577	7.9901957435854	5.87123699397093	9.01267088753961	7.76255125885579	7.5374713906779	8.26757661218234	9.67441389337531	7.3767734567211	7.96484343875111	5.23764393195901	9.80866589197419	6.48579275105646	12.0709643817166	8.87511480253319	8.29744982724784	9.6410170167047	6.04768399005681	13.7054597793358	7.17034327665334	12.6807309902035	13.3218882418744	7.97513458130611	6.09727717778239	8.77582617406432	G2
GSM1033578	8.63414284101477	6.6272171123251	9.19478501820435	8.61941501045442	7.58692116167852	8.75760943163729	9.72799690857465	5.97320753698641	8.45076128112748	6.43643141546483	9.55326399787358	6.21182436620752	11.1255796256103	8.80032419677788	7.96353487435249	9.99803754325952	6.07607738161122	13.837149294225	7.04666054984312	11.6357307684737	14.1504457413794	7.83461928642073	6.56518543137612	8.77132697439488	G2
GSM1033579	8.33557944515417	7.21363138633238	9.1317792290726	7.43014741892152	7.55716205459686	8.79755459168447	9.73465717463101	7.5855399762678	8.15491074919627	5.25459156154752	9.63083611632664	6.38611496913024	12.0388434234062	8.64264453796293	9.07607259124876	9.99253871683648	6.24790722732331	13.7157962643064	6.51187204745315	12.5456676026628	13.3133575017718	7.20111868438806	5.42831595875251	8.36646964589868	G2
GSM1033580	8.43327324938179	6.12107096349694	9.56346409898611	7.44850740752937	6.4141556093276	8.1377024319609	9.81208450975252	6.50295508272107	8.06224437542593	5.89142598157013	9.65827433864094	5.21697964772514	11.7555545483653	8.44566070237672	9.49661789497941	9.65886333433687	5.80909928429826	14.0081332190255	6.34070281941957	12.2495997904519	13.3648068561811	7.36780163197011	5.2898365114581	8.93284048552666	G2
GSM1033581	8.86298464696209	6.28509183878023	9.52179695100349	7.3211855227428	7.21507406506838	7.78046575569937	9.83571735470858	7.08299067535247	8.14113368253414	6.20693131824556	9.73008500141309	5.12005584541636	11.721523729525	8.28707821303781	9.22369711634463	9.97226659391184	6.14102519687317	14.282157322521	6.2918987818016	12.051695045992	13.8793112961174	7.15569379945734	4.89474030424404	8.77086034636806	G2
GSM1033582	8.47982392562743	6.14102519687317	9.58131815768722	7.46251832753903	6.59786339729346	8.45939210784906	10.1730437799575	7.81279873605595	8.39702466282789	6.41268452145906	9.63895274308243	6.00323027332131	11.5439413344973	8.72610459161552	9.24804390220284	9.9999280743602	5.91746270195104	14.3409202411006	6.52265253303168	12.5339286531306	13.248674512885	6.88263697923242	6.29794857995459	8.73181006235858	G2
GSM1033583	7.50284859559438	5.70196720840165	9.51446269265014	7.18816866314402	7.3112258209963	8.16844290690069	9.88505760079032	7.94480371471571	7.81521923493893	5.83669096472722	10.0009559876537	5.79037491890872	12.1172968986893	8.50190119273449	9.70953456219929	9.53321239309366	6.53111489207054	13.9227047895724	6.86508911893595	12.5402886854955	13.6952200278659	6.73979416640675	5.59507288998648	9.14311400937255	G2
GSM1033584	8.2287194787092	6.8740495050781	8.84100001911437	7.77082570316253	8.56301745882774	7.94927405425016	10.4240491635411	7.10877450253345	7.34711457636768	6.36608754129215	9.73917786612961	6.65507799068042	11.5549232086839	9.01376479375045	7.95260870896723	10.04559379366	5.72194543471009	13.6323811829066	6.2351767396379	12.1291394572511	14.4049476892531	8.23477588286547	6.20693131824556	9.63229360591277	G2
GSM1033585	7.92407539037797	6.38071037216347	9.09966529972089	7.79373705203306	6.8996436744633	7.69865618360283	10.7542792578299	7.45979526146969	7.73010071900972	6.24299881334629	9.77116639503978	6.5092035232613	11.4221045103121	8.81947303899262	7.87810274509648	9.89598951630324	5.97254270820052	13.821591079298	6.58156703856391	12.1507308273338	13.2592652055847	7.91882086651551	7.46901807061887	8.5314092359001	G2
GSM1033586	8.5691402279886	8.11322545150614	8.59299489480141	8.21113879137076	7.29024259481235	8.03129784294072	10.4861933721288	7.03560873153187	7.84106839871821	6.80679762883931	9.8926391947068	6.83231937122849	11.3052415636873	8.64220489380565	8.26947390489588	9.80782013793986	5.72745982014178	14.0680650940974	6.2103584871106	12.1733153973773	13.498949773624	8.03543709141957	5.83897320987587	8.81436826665959	G2
pvalue	0.00049027409568843	0.350485792724298	0.27604130528996	0.0134645862139269	0.116034102871613	0.014563957572611	0.010015004383283	0.907093092311322	0.775126919113512	0.129943648009736	0.570050187001186	0.956906795223175	3.80874767191113e-06	0.580668809392482	0.0686657842711708	0.0407323759930793	0.288848283965967	0.180587287192358	0.00123283967408003	5.38175272455944e-05	2.80717582720378e-06	0.272618399349467	0.0773661786176549	0.373706491332317	NA
