# Supplementary material for: Predicting Diagnostic Gene Biomarkers Associated With Immune Checkpoints, N6-Methyladenosine, and Ferroptosis in Patients With Acute Myocardial Infarction
Source: Front Cardiovasc Med. 2022 Feb 11;9:836067. doi: 10.3389/fcvm.2022.836067 (PMC8873927; doi:10.3389/fcvm.2022.836067)
Supplement: Supplementary file 8 [file Data_Sheet_6.ZIP › figure6/figure6 raw data-2.csv]

Genes	ACSL4	ALOX15	ATP5MC3	CARS	CDKN1A	CISD1	DPP4	EMC2	FANCD2	FDFT1	GLS2	GPX4	HSPA5	HSPB1	LPCAT3	MT1G	NCOA4	NFE2L2	RPL8	SAT1	SLC1A5	SLC7A11	TFRC
ACSL4	1	-0.0969090872609469	-0.0849957881860315	0.610406027701809	-0.128432523626082	0.0598543618063912	-0.0728690705223366	0.260691485809175	0.189320314581522	0.455078653313017	-0.110010215794297	-0.306061579968748	-0.328407914570077	0.0071142799774705	0.129618720141541	0.116371083506702	-0.102026077416846	0.744328280228307	-0.518675099679307	0.586076358612587	-0.0203723811760234	0.137756253009507	-0.402063411504697
ALOX15	-0.0969090872609469	1	-0.0739349039850711	-0.162238083253169	-0.220599344383862	-0.308732497216761	0.104351257139004	-0.345751320316104	0.170058199780402	-0.0993619681540298	0.0708962262427318	0.134153014289388	0.299074247956849	-0.131442514165613	-0.157154395581389	-0.0936480340012759	0.193516497361106	-0.163994119511615	0.00507049138247393	-0.120450339143723	0.264674050656735	0.161042537185298	0.4359832081474
ATP5MC3	-0.0849957881860315	-0.0739349039850711	1	-0.314546640128373	0.571409736903864	0.0150326515823176	0.236903335424707	0.00966679992911742	-0.296264458486529	0.123471163045004	-0.237924665047672	0.346370006831991	-0.0360565741371754	0.492901127654701	0.0758157832429868	0.133555899555554	0.0552669996893404	0.0163679755863912	0.178159415777593	-0.0638768036984958	0.283359662001147	0.257844137033444	0.0325200753721802
CARS	0.610406027701809	-0.162238083253169	-0.314546640128373	1	0.0520629153205758	-0.305945689296596	-0.104131783337536	0.234477791378521	0.107827600932144	0.357858848955074	-0.00536560097993098	-0.0698743881944619	-0.366009911616281	-0.0651458177627439	0.362504713884278	0.19684392748336	-0.0824217977914794	0.432593872920132	-0.485136853148156	0.481098627299864	0.20889336064137	-0.0437742447829502	-0.654603141240939
CDKN1A	-0.128432523626082	-0.220599344383862	0.571409736903864	0.0520629153205758	1	0.0309440035968892	-0.15480765677496	0.489071129120986	-0.634958469960397	-0.00933535048477762	0.15566206404442	0.14344837913	0.234396423610849	0.585226335648733	0.555774834021221	0.527684325223703	0.00243952659829658	0.00828534354825005	-0.152444100958422	0.191882384909878	0.466853265433047	0.153741611273892	0.0158576893348155
CISD1	0.0598543618063912	-0.308732497216761	0.0150326515823176	-0.305945689296596	0.0309440035968892	1	0.0610090031734674	0.257291639023265	0.108965168426429	-0.0716821607297423	0.244183956514412	0.0174855519541723	0.36080044485079	0.155117245618075	-0.267673898938914	0.0799421844592795	-0.253521809393878	-0.0451066212670175	0.0298147956492442	-0.0552704743758008	-0.296897605225314	0.0829348420955564	0.374230319441252
DPP4	-0.0728690705223366	0.104351257139004	0.236903335424707	-0.104131783337536	-0.15480765677496	0.0610090031734674	1	-0.276350121830194	0.350636148437387	0.37166054688485	-0.149318254439878	0.349603053514658	-0.154950432605585	0.118184019986061	-0.456669660644639	-0.419610118536956	-0.0469372166729418	-0.296023424378137	0.416708471964797	-0.325110291820883	0.111545773636458	0.308234042458011	0.0440575115385181
EMC2	0.260691485809175	-0.345751320316104	0.00966679992911742	0.234477791378521	0.489071129120986	0.257291639023265	-0.276350121830194	1	-0.443908001232652	0.196830793765391	0.280859396723778	-0.308013932063859	0.206297385455961	0.266944680345641	0.345992266005865	0.269304421293756	0.175827661841588	0.510330736092736	-0.433650983878048	0.147844570859595	0.217031139241369	0.470325330533483	-0.00720524275826489
FANCD2	0.189320314581522	0.170058199780402	-0.296264458486529	0.107827600932144	-0.634958469960397	0.108965168426429	0.350636148437387	-0.443908001232652	1	-0.0620663367524686	-0.238060538011558	0.145523607722224	-0.24564477275242	-0.489226593188083	-0.396544005080921	-0.268877025729016	-0.0397826418235343	-0.130943556310773	0.195272955319857	-0.0138768329441638	-0.225975277095315	-0.268734193050401	0.129143865428683
FDFT1	0.455078653313017	-0.0993619681540298	0.123471163045004	0.357858848955074	-0.00933535048477762	-0.0716821607297423	0.37166054688485	0.196830793765391	-0.0620663367524686	1	0.0563541311749357	0.113502457445807	-0.380916475438953	0.483389744904296	-0.28648555697934	-0.0375695926342037	0.0856122119148584	0.40144922227127	-0.020323181123663	-0.0603320266092587	0.123519772066697	0.275379514655102	-0.453945822749653
GLS2	-0.110010215794297	0.0708962262427318	-0.237924665047672	-0.00536560097993098	0.15566206404442	0.244183956514412	-0.149318254439878	0.280859396723778	-0.238060538011558	0.0563541311749357	1	-0.0267478731852549	0.512434385626821	0.380194533579974	-0.0292787556072546	0.0101215291344023	-0.265310843001398	-0.0180704540993541	0.00913677514507142	-0.154071173892455	-0.127257152077933	-0.0791403017380957	0.137349622012191
GPX4	-0.306061579968748	0.134153014289388	0.346370006831991	-0.0698743881944619	0.14344837913	0.0174855519541723	0.349603053514658	-0.308013932063859	0.145523607722224	0.113502457445807	-0.0267478731852549	1	-0.203901960048747	0.414825548806143	-0.375248927525395	-0.0068641284415481	-0.37311326711592	-0.45132486212918	0.670223044960305	-0.375701635515338	-0.105264236794625	-0.100460580264357	-0.0163101152985986
HSPA5	-0.328407914570077	0.299074247956849	-0.0360565741371754	-0.366009911616281	0.234396423610849	0.36080044485079	-0.154950432605585	0.206297385455961	-0.24564477275242	-0.380916475438953	0.512434385626821	-0.203901960048747	1	0.0381441914117764	0.1358539515028	-0.122704076296985	0.198673912279218	-0.147190891537808	-0.165075135875329	-0.0301668918991863	0.267612994709184	0.128587602127551	0.580692978393354
HSPB1	0.0071142799774705	-0.131442514165613	0.492901127654701	-0.0651458177627439	0.585226335648733	0.155117245618075	0.118184019986061	0.266944680345641	-0.489226593188083	0.483389744904296	0.380194533579974	0.414825548806143	0.0381441914117764	1	-0.0640445657279723	0.188753827899851	-0.256074196647778	0.0277290881359405	0.275147374601555	-0.188692567011678	0.0413680023004792	0.0692920759503186	-0.0874643895200377
LPCAT3	0.129618720141541	-0.157154395581389	0.0758157832429868	0.362504713884278	0.555774834021221	-0.267673898938914	-0.456669660644639	0.345992266005865	-0.396544005080921	-0.28648555697934	-0.0292787556072546	-0.375248927525395	0.1358539515028	-0.0640445657279723	1	0.306365446660323	0.242855266030269	0.106404275493754	-0.611807815581704	0.404944007988237	0.527250442551497	-0.0854162205183773	-0.297672024932286
MT1G	0.116371083506702	-0.0936480340012759	0.133555899555554	0.19684392748336	0.527684325223703	0.0799421844592795	-0.419610118536956	0.269304421293756	-0.268877025729016	-0.0375695926342037	0.0101215291344023	-0.0068641284415481	-0.122704076296985	0.188753827899851	0.306365446660323	1	-0.259122150438446	0.140770873537041	-0.24105069896102	0.252195843639984	0.00617090712873233	-0.0733068814749714	0.0514119098428424
NCOA4	-0.102026077416846	0.193516497361106	0.0552669996893404	-0.0824217977914794	0.00243952659829658	-0.253521809393878	-0.0469372166729418	0.175827661841588	-0.0397826418235343	0.0856122119148584	-0.265310843001398	-0.37311326711592	0.198673912279218	-0.256074196647778	0.242855266030269	-0.259122150438446	1	0.0602857993823918	-0.384506886846806	-0.0493995252891936	0.656403840346182	0.295291968285963	0.136166446276268
NFE2L2	0.744328280228307	-0.163994119511615	0.0163679755863912	0.432593872920132	0.00828534354825005	-0.0451066212670175	-0.296023424378137	0.510330736092736	-0.130943556310773	0.40144922227127	-0.0180704540993541	-0.45132486212918	-0.147190891537808	0.0277290881359405	0.106404275493754	0.140770873537041	0.0602857993823918	1	-0.577220252690971	0.491514728837598	0.0224113128281556	0.350394833057676	-0.296795948419252
RPL8	-0.518675099679307	0.00507049138247393	0.178159415777593	-0.485136853148156	-0.152444100958422	0.0298147956492442	0.416708471964797	-0.433650983878048	0.195272955319857	-0.020323181123663	0.00913677514507142	0.670223044960305	-0.165075135875329	0.275147374601555	-0.611807815581704	-0.24105069896102	-0.384506886846806	-0.577220252690971	1	-0.60473967607782	-0.470248020570874	-0.218256493157146	0.186866823816016
SAT1	0.586076358612587	-0.120450339143723	-0.0638768036984958	0.481098627299864	0.191882384909878	-0.0552704743758008	-0.325110291820883	0.147844570859595	-0.0138768329441638	-0.0603320266092587	-0.154071173892455	-0.375701635515338	-0.0301668918991863	-0.188692567011678	0.404944007988237	0.252195843639984	-0.0493995252891936	0.491514728837598	-0.60473967607782	1	0.238568428185937	-0.112272752117443	-0.168620147613205
SLC1A5	-0.0203723811760234	0.264674050656735	0.283359662001147	0.20889336064137	0.466853265433047	-0.296897605225314	0.111545773636458	0.217031139241369	-0.225975277095315	0.123519772066697	-0.127257152077933	-0.105264236794625	0.267612994709184	0.0413680023004792	0.527250442551497	0.00617090712873233	0.656403840346182	0.0224113128281556	-0.470248020570874	0.238568428185937	1	0.281321007923675	0.0212767421605784
SLC7A11	0.137756253009507	0.161042537185298	0.257844137033444	-0.0437742447829502	0.153741611273892	0.0829348420955564	0.308234042458011	0.470325330533483	-0.268734193050401	0.275379514655102	-0.0791403017380957	-0.100460580264357	0.128587602127551	0.0692920759503186	-0.0854162205183773	-0.0733068814749714	0.295291968285963	0.350394833057676	-0.218256493157146	-0.112272752117443	0.281321007923675	1	0.125587530801011
TFRC	-0.402063411504697	0.4359832081474	0.0325200753721802	-0.654603141240939	0.0158576893348155	0.374230319441252	0.0440575115385181	-0.00720524275826489	0.129143865428683	-0.453945822749653	0.137349622012191	-0.0163101152985986	0.580692978393354	-0.0874643895200377	-0.297672024932286	0.0514119098428424	0.136166446276268	-0.296795948419252	0.186866823816016	-0.168620147613205	0.0212767421605784	0.125587530801011	1
