# Supplementary material for: Predicting Diagnostic Gene Biomarkers Associated With Immune Checkpoints, N6-Methyladenosine, and Ferroptosis in Patients With Acute Myocardial Infarction
Source: Front Cardiovasc Med. 2022 Feb 11;9:836067. doi: 10.3389/fcvm.2022.836067 (PMC8873927; doi:10.3389/fcvm.2022.836067)
Supplement: Supplementary file 9 [file Data_Sheet_7.ZIP › figure7/figure7 raw data-1.csv]

	alkbh5	hnrnpa2b1	hnrnpc	igf2bp1	igf2bp2	igf2bp3	mettl3	rbm15	rbm15b	rbmx	virma	wtap	ythdc1	ythdc2	ythdf1	ythdf2	ythdf3	zc3h13	Group
GSM1498376	10.7095382551713	10.0555681639838	10.1582637204143	5.68226059412832	8.10377201975852	7.84001156977796	9.01859600067747	7.85999560984281	6.54795511999343	8.19104745007611	8.09110858347817	8.24538119362153	7.47267777766419	7.90121689416232	8.97606529950144	9.55079009883159	9.64028440071686	4.74609904576209	G1
GSM1498377	10.7947342348761	9.87271036453039	10.1931943711897	5.63503253430325	8.75227884966806	7.80072149252944	8.98069976267773	7.79470633333107	6.62910077498296	8.19392783450107	8.01237502163663	8.26798509547006	7.65596870837373	7.63547134688238	8.91965585069095	9.3922098154769	9.16504057112894	5.03634094980655	G1
GSM1498378	10.4179025347911	10.3021944632387	10.0201068326153	5.7025605625515	7.75003402099173	7.78274449161953	8.98413729798882	8.12054308227095	6.5865214362073	8.20422187934774	7.99916781979661	8.30644923070985	7.6133663831838	7.5528738336874	9.0664786932057	9.70297472120183	9.72359981558513	4.92348068384626	G1
GSM1498379	10.720491427032	10.8149661122153	9.98099724733354	5.73197312888586	8.25592123903748	7.97975341316019	9.00824603351583	7.96318562815881	6.38330928734902	8.01455168418476	8.07874695028413	8.69886440128198	7.7868556201913	7.75917548638941	8.9919286212913	9.35062867236978	10.2115518452595	4.88023230407597	G1
GSM1498380	10.6397895495551	11.1996633203253	10.07943541346	5.58994832236953	8.07433222201366	8.17096790800966	8.878606107352	7.80284192548842	6.35965080819653	8.16758937870939	7.95815174360675	8.39259626505666	7.50309956788319	7.59624245877543	8.72910076735523	9.33898446519874	9.97313922837675	4.70718549504145	G1
GSM1498381	10.7431932918651	11.0950459036116	10.2835993451554	5.58706672959249	8.74318856277801	7.76399004633657	8.90794963118907	7.71545970525647	6.46688243538296	8.05206663246928	7.95415120593202	8.53051743224666	7.47041750369383	7.58165713570804	8.88056566675	9.47778243135821	10.0298338240934	4.78769343480328	G1
GSM1498382	10.6213615451531	11.0192625449838	10.005425481252	5.67781826222909	7.67835245894444	7.94102851779908	8.92547642497613	8.01949256876515	6.58938317021319	8.22494507439801	8.07352259000311	8.40809831667104	7.49114839342469	7.58578551765824	9.1456540034851	9.6315776658079	9.95079563541523	4.80631032361254	G1
GSM1495320	10.7190742681249	10.6187759156391	10.7557000339101	5.52918983386005	8.15343859834506	8.17293139159356	9.57064151210631	9.15073551959788	6.64164605999872	8.03210551851303	8.0253387823032	8.19665378980855	7.74140174781002	7.82071995068894	9.39353829331862	10.1354048180666	10.1422330557481	4.77899282338592	G1
GSM1495321	10.6341977403852	10.7463019710417	10.2457696336207	6.04211071080926	9.30041307354168	7.57156667287338	8.98885622006649	7.45161650037851	6.09053164540366	8.49942736521036	7.96639568032091	8.42404004768663	7.5157029045221	7.47397307025227	8.9187176781353	9.35330475237506	9.4977702796968	4.7241612894042	G1
GSM1495322	10.7023862643448	10.6144650621152	9.94209125985942	5.54402232709253	8.57640581572658	7.86651771584141	8.89201152216576	7.57485609345727	6.67354987435752	8.24242858259183	7.74222521121667	8.15194692155412	7.20445205440917	7.60439102555939	9.01966981433876	9.56016520146811	9.35257343618695	4.83782252979246	G1
GSM1495323	11.4934863474344	11.3543853546046	10.016347221174	5.67870765381929	8.67543876851531	7.5772752071499	9.28045984744462	7.84558909290134	6.64879914356723	8.89066765313747	8.03171167802544	8.2137887052384	7.67937113275559	7.68395490850223	9.26075197102295	9.53801604702606	8.91137522699552	4.93156232646305	G1
GSM1495324	10.4861933721288	10.5190433944035	10.2825559614853	5.57648564403177	6.90331854894386	8.58834061083359	8.68718388057049	7.94694342277503	6.4839108967266	8.14725356957332	7.91390161672525	8.33675223399182	7.28996507412875	7.74887531771231	8.94254556520839	9.75412918689641	10.0063669576239	4.96234738863571	G1
GSM1495325	11.2959393647555	12.1212268602507	10.4550658500355	5.82126418362987	8.83653740917146	7.90365535013207	9.53958663246611	8.36612451569679	6.88922257753979	8.52333695775036	8.06335364198885	8.43247690862826	7.56431959825073	7.92164680584749	9.17684728994289	9.98893825543963	9.53688321886309	4.92665031194166	G1
GSM1495326	11.2504010825958	11.3328962086927	10.2574495695512	5.82306758387301	8.924112359396	7.60375274214698	9.46230916145918	8.35409168261268	6.58385704619107	8.7584904723956	8.14758902336969	8.26635814108964	7.63060012800077	7.7060793173425	9.24326595355176	9.70507814336946	9.4320587051201	5.04396759448471	G1
GSM1495327	10.2783530878327	10.1931943711897	9.97800993791024	5.79142474819609	9.83774491456927	8.81388549533605	9.02317049252472	7.62441715697244	5.94262146817763	8.01019022969952	8.12977928366271	8.25518376176621	7.57353142965021	7.65783383393928	8.89902477919892	9.27010450495889	9.74155731537601	4.81923534193842	G1
GSM1495328	10.0095974136451	10.4876527577353	10.0747218749951	5.65473574938884	8.31149456923829	7.79967464575016	8.96023933656159	7.67728236283676	6.53315761638201	8.01840996358359	8.07433222201366	8.66294632891977	7.54294553246791	7.43732875059687	8.99298825089885	9.51446269265014	10.3939431324452	4.65778962599093	G1
GSM1495329	10.7233022250549	10.2178710863119	10.1089694846643	5.79801321407053	7.74222521121667	7.65984196510943	9.24326595355176	8.00641604622189	6.60555604636753	7.94962267882013	7.75496305209807	8.14075247092823	7.46700307944402	7.7226321702058	8.98378540916466	9.43329990174247	9.50661775930479	4.77845100882648	G1
GSM1495330	10.5943703622826	10.2425482926875	10.2076475710329	5.78136464857422	7.66347659126401	7.74529423562295	9.04081891287008	8.27324195012769	6.53315761638201	8.22167948865464	7.76195363918151	8.38727413603207	7.69491085210751	7.88090740093354	9.09639401309652	9.2762433017422	10.005425481252	4.83380917383717	G1
GSM1495331	10.9749216588562	10.8206234604791	10.2416319606281	5.89229101148924	8.70643350433033	7.48288688988075	8.68634371874789	7.71760011733507	6.53759224267235	8.3716324367516	7.96750400213418	8.44792370656026	7.51703142132903	7.57090103326732	8.72752110003251	9.45144335305731	9.52179695100349	4.91370468078675	G1
GSM1495332	10.6574459472606	10.0528784653781	10.0374141372672	5.68992165235885	7.72520096446814	7.60087139942896	8.52927853531068	7.6804313298604	6.65080876555311	8.35186561532893	7.91063336935831	8.4409634229268	7.44130948565706	7.30677450707551	8.83479442161164	9.24864346151351	9.88844844722133	4.85057414563038	G1
GSM1495333	10.8429943059663	11.5020370976202	10.3710719710693	5.7289371854693	8.48182860052589	8.19933214248047	9.16081092548062	7.8930482175666	6.49051527165493	8.43125495142458	8.33324414628088	8.44792370656026	7.62678305472018	7.89717336858527	8.72955062456581	9.89757539239034	9.81276861742175	4.86280739420008	G1
GSM1495334	10.5931731788142	10.4156364732634	10.0693418655693	5.72297866311468	7.37742936426685	7.67728236283676	8.90998756041122	7.93106525062482	6.42747072034124	8.19173915057816	8.14113368253414	8.27220474803872	7.39353004745501	7.69656664398588	8.90640922219854	9.5480754170114	9.74410062137972	4.82662284384118	G1
GSM1495335	10.4101207070374	9.75118200999319	10.0271799466105	5.6730688078377	8.27176741872695	7.90865529186579	8.76172451322751	8.02853993082992	6.18550192271677	8.00612168652505	7.71627347499385	8.35749860400965	7.35814307677146	7.29876107881073	9.10891315497012	9.04547163482358	9.55769917196555	4.93466846537933	G1
GSM1495336	10.9692032894447	11.1063738016329	10.1760017451184	5.83280580240853	8.31149456923829	8.12259125581715	9.19645739355532	7.99949930173911	7.05083382397553	8.38339549056501	8.04586000307095	8.34297632736035	7.47397307025227	7.6595128575571	9.00767903749876	9.72571554110129	9.57768980329858	5.03751823840413	G1
GSM1033594	11.2056528358284	11.2758347225177	10.1491193763049	6.86327368510284	8.20693996295039	8.63683345506265	8.85507531941508	7.98656844347012	6.48484244330936	7.90195506251275	8.21558427871499	8.002630949377	6.91734625689941	7.54925939683282	9.01092507567487	9.6967911357865	9.22827276187963	8.08919610853869	G1
GSM1033595	11.4709170122845	11.6648035299393	10.5247957928495	6.12836782742337	7.31561914674823	8.07010431141432	9.24864346151351	4.89852816106148	6.87894578524217	8.93331286521795	7.9330782970178	8.15417159587501	7.5751358254855	7.92565582101861	9.28707467487151	9.6967911357865	8.96536569839123	4.86486933206725	G1
GSM1033596	11.1796907891364	10.8257991825551	10.5461559273269	5.08391119358255	8.5031984791722	6.91893759102156	8.51698488424252	8.49325921827599	7.23735398461132	8.88056566675	8.49761497007215	8.57816270361931	8.31442577603061	6.86681508047867	9.39416950680379	9.21794363171214	9.53321239309366	4.86823635698533	G1
GSM1033597	10.7507290099937	10.3163353389067	10.4921978291629	5.15955418620764	7.86146566962575	7.22199094818138	8.81993071000369	8.4316931488796	6.75107298719851	8.64315518835414	7.80621097415528	8.60814752427212	7.278377260239	6.84958165934315	9.56583412920579	9.10729896875855	9.72799690857465	5.01834638742215	G1
GSM1033598	11.1368555016519	10.5997274185248	10.5178547820502	5.56501520574013	7.87740307618483	7.08785164898613	9.21626065745765	8.7399876197874	6.42066765588786	8.6449664928693	7.92699798955704	8.63893788683845	8.18129868746926	7.15475644808107	9.74235146820813	9.42743914150913	9.64937321032067	4.78010475638693	G1
GSM1033599	10.985994123751	10.5122472590678	10.2609245521858	5.18172966523844	7.81588595116462	6.60440110513923	9.26254993857071	8.61032375168219	6.87894578524217	8.69078522185826	8.27903739839145	8.43574921329236	7.63301028073372	7.33325698701509	9.1761525832751	9.35716733281582	9.7293607858998	5.07875745195391	G1
GSM1498383	11.1610173568001	10.5067723458068	10.5888312395102	5.77617614579846	7.51873798886928	7.77884182388496	9.26624575331313	7.98229816532727	6.71517195244395	8.48593320302618	8.03171167802544	8.11866927957087	7.44791823764766	7.84888597396196	8.92148478510325	9.63964475280272	9.304998562761	4.90229899603902	G2
GSM1498384	11.1590551329004	10.6397895495551	10.3542169728635	5.90427186006991	9.18841625372306	7.45009136755281	9.24922982295573	8.27176741872695	6.78357097740259	8.56199211621721	7.83596200776606	8.17898910584136	7.53549551116715	7.83936509631368	8.95095567613264	9.79796265983212	9.16311243562514	5.07813853394471	G2
GSM1498385	10.9435185181848	10.578202352493	10.3710719710693	5.72547484093136	7.93626756129161	7.70719349945939	9.229905323496	8.02430201105561	6.68509289965401	8.46310896529892	8.00231464201871	8.06102285717856	7.32831164301961	7.7352795369925	8.94420859037953	9.7997100447972	9.32515149784178	4.919474360632	G2
GSM1498386	10.8722172981288	10.5848092203465	10.4313844682496	5.7974871693862	8.11680133073066	7.88406699923603	9.29210830899369	8.00781081968694	6.52939684823136	8.43407409392925	7.99478237274039	8.22829602858805	7.35608851179799	7.51074674305899	8.98015260839133	9.80448152424693	9.4940378986571	4.93926383150403	G2
GSM1498387	11.1115596078013	11.6648035299393	10.1963481603939	5.65334694296693	7.97477635321997	8.10271470278601	9.21859209622292	7.85859167181661	6.49051527165493	8.64264453796293	7.9132270760965	8.27903739839145	7.34079157039024	7.57261866129875	9.12599251378754	9.63368461547261	9.64169907739168	4.87345107900981	G2
GSM1498388	11.1954688529232	11.4793131707513	10.2763057942	5.70686308661847	8.42808426202107	7.9124241027722	9.33211889478419	7.87974709009786	6.62426489377582	8.59649331306284	8.00361182942545	8.30135607261479	7.43054565449024	7.64859000537275	9.22369711634463	9.72292925272722	9.84615813506324	4.76087149104889	G2
GSM1498389	11.1466618593653	10.6408928641209	10.4338170250309	5.86703023057335	8.97203789224671	7.63870362566334	9.45206973332762	8.09604159065168	6.74186924195987	8.34649811954305	7.97800109964527	8.16462230998851	7.38791986949671	7.69523147336029	8.99298825089885	9.53494960060168	9.25839270571671	4.9024804697078	G2
GSM1498390	10.8688128575714	10.7176005108331	10.3854985252386	5.87099164580453	8.06260239660652	7.65816284064361	9.51102662060978	7.88856812536337	6.71030849514829	8.48503463230198	7.90662207357917	8.10233209735088	7.44380027906215	7.47041750369383	9.1101026315592	9.73008500141309	9.142528649475	4.90918779878623	G2
GSM1498391	10.9496655692237	11.5465311476035	10.2330825259965	5.68992165235885	9.34521044682443	7.89717336858527	9.3922098154769	7.93179279826903	6.45816503476147	8.70227879273406	7.97477635321997	8.46236325589189	7.45042661146381	7.83797817158164	9.08845535670932	9.84358870070509	9.80448152424693	4.65388678722953	G2
GSM1498392	10.9964266692423	11.6842432576315	10.2934713203318	5.72716301103771	8.65457157976842	7.89717336858527	9.43632925904069	8.06015728146313	6.51354917830009	8.48224796105694	8.03980511453414	8.35019261157252	7.36608548315539	7.85127893289902	9.03113803068809	9.92118994421192	10.005425481252	4.56130675559566	G2
GSM1495313	10.9191755259778	10.024578629363	10.0802825548728	5.73647517252439	9.15575203384971	7.69656664398588	9.55575152153492	8.08847775251366	6.63900269230246	8.40513866980302	7.6920109583494	8.31827576122166	7.24208497049472	8.0013323321891	8.81025903194906	9.50096843124062	9.90877814114862	5.0384347011888	G2
GSM1495314	11.3286246614778	12.0558047606715	10.5918860097661	5.67676361568741	7.97875293667631	7.84488043635482	9.55946865666574	8.09726148860637	6.82731508537555	8.83222979454206	8.04661914214783	8.28707821303781	7.47458692959831	7.85826859987351	8.95858030119361	10.3459556185626	9.4803690748639	4.84512221727741	G2
GSM1495315	11.2552433882186	10.8564768328304	10.4498040008049	5.58877154931742	7.02571193813525	7.66385280362065	9.46568553881942	8.03025651625179	6.69931027419287	8.55377703022122	8.12893319410082	8.24501119584078	7.39591972630197	7.67874642141962	8.88757924024663	9.60827095986496	9.14311400937255	4.86727229982506	G2
GSM1495316	11.1833941050817	11.1505940762956	10.1963481603939	5.70961064885296	10.5211982034199	7.7655254744363	9.06888590004888	7.78238091862801	6.37576331226785	8.40586069107604	8.03096852373983	8.31827576122166	7.48445797601192	7.49426766383845	8.9780067426354	9.62842500777935	9.46118208042012	4.71190552599007	G2
GSM1495317	11.0262562678124	11.2758347225177	10.4349212721846	5.66640423821355	8.23934872428547	7.62404977542962	9.50661775930479	8.32045733393621	6.7267770265926	8.57088260986623	8.1624117046583	8.18319321804249	7.59258792594044	7.94059800682177	9.00115336925771	9.70669450863738	9.50356091064177	4.9349736324425	G2
GSM1495318	11.3101048851099	11.4709170122845	10.474352526026	5.58474977941316	6.81378488411489	7.83971267366165	9.79581112230136	8.27025493346119	6.85928263409913	8.49160489532766	8.09524629772265	8.4136109077004	7.55190514471768	7.94174311531974	8.96725686600083	10.0764437926172	9.69908969469631	4.71779929807164	G2
GSM1495319	10.9277604167466	10.8118265763396	9.99703902683097	5.99315534251991	8.22121351863971	7.41450274638203	9.11817106068233	7.01267632200804	6.97359961275414	8.53234585780543	7.9500526659684	7.68996734082626	7.12556822135594	7.61707244854543	8.92364088595768	9.51446269265014	8.77270917366226	4.78405747064528	G2
GSM1033576	10.2416319606281	9.93862102582705	9.86095576305011	5.72515373578432	9.53801604702606	8.68352703478396	9.61433759453915	7.22787331527511	5.89229101148924	7.58237259412351	7.575531842548	7.82104857166865	7.85542590321416	8.49987963903119	9.00020933831022	10.3111841337231	9.91214616864496	4.8692101441387	G2
GSM1033577	10.332958116598	10.1223570998203	9.8984463146095	5.47890017115047	8.9780067426354	7.16429319888308	9.23828557675847	7.49982346235675	5.92852600191212	7.60195586123936	7.14333191404305	7.89675936675958	6.81128302978815	7.78205046188162	7.14616136287439	9.76334753429476	9.63368461547261	4.86280739420008	G2
GSM1033578	10.5190433944035	10.7107177682887	9.68320283408624	5.5401251032083	7.67513005314547	7.72335955801947	9.00260798766779	8.1414402064676	6.78982183299965	8.43093046865352	8.02819580671983	8.27743949317059	7.22237405208183	7.58130584708742	8.70227879273406	9.44279253966636	9.65960179592462	4.83846370863306	G2
GSM1033579	10.4779752927014	10.2574495695512	9.87899226478449	5.59739732364769	8.4673342224179	6.8994010195342	9.25968287356483	7.49229679219932	5.62384388408656	8.10341466785277	7.52088745715201	8.21997962080531	7.00301291215612	7.87025542521222	8.95707503706643	9.81526996308183	9.86497400643643	5.05631422362719	G2
GSM1033580	11.3001770392356	11.7283771355723	10.2688965696509	6.1298533170749	8.09763278344787	8.08885054744941	8.86589418305355	8.16499050339774	6.6351208199692	8.29981017422827	7.8801760827048	8.45440570593231	7.5344615116982	7.67586722424107	8.80397324165926	9.56864219874997	9.27357553053231	4.78821654722924	G2
GSM1033581	11.0137757888997	11.6070375173952	10.1471087091045	7.09845339468873	8.7584904723956	8.65138723661635	8.87562010356142	8.46993152353013	6.35528597082283	8.17249019032864	7.71826669735286	8.16682180916144	6.30285266799516	7.70891619357045	8.64956452196397	9.58204654026835	9.17329777001534	4.83755994227194	G2
GSM1033582	10.9297047996186	11.5521349201837	10.2934713203318	5.85503901941443	7.69065520495617	7.24144612019329	8.90196879200986	7.98004980055388	7.05861567009221	8.43964821492727	8.54593366032062	8.23747825382387	7.63194925062011	8.02361485592515	8.72868714654421	9.76750490620664	9.40441206969608	5.6751122355846	G2
GSM1033583	11.034281353182	11.7408022746596	10.2085924993234	6.01445998047398	9.6566138767794	9.29210830899369	9.07656257945633	7.82176464749554	6.50811602576045	7.98084199518422	8.04510756297653	7.99209093800454	7.43537040544794	8.35957902782757	8.5947194280936	9.78689206935532	9.21413488208672	4.74348341530537	G2
GSM1033584	10.5381933141997	10.2178710863119	10.4325531987386	5.37391487269194	7.88406699923603	8.19064756914807	9.32280672815714	8.20853244381868	6.52819421674659	8.17249019032864	7.49857775713808	8.57816270361931	6.95857626959298	7.42393889752461	9.0925572595891	9.37467301624837	9.84016571412584	4.83176368272675	G2
GSM1033585	10.2858932476509	9.99253871683648	10.0939849161201	5.22124681144704	7.96040363385102	7.8963772393405	9.47341835688373	7.5453289646256	6.32622156900165	7.86860383023701	7.925994914237	7.66737434504146	7.90081556626775	7.69100110367053	8.89618938502605	9.59592584998724	10.0747218749951	4.76705789432183	G2
GSM1033586	10.905138155399	10.3843568066361	10.0134913205407	5.31409851146203	8.22372075446113	7.84287804876619	9.40104878586123	8.6281445138932	6.77943132190289	8.57556605744232	8.1171804880461	8.18096021485145	7.42505697597302	7.36780163197011	9.02019555589109	9.30748793156888	9.81208450975252	4.76971957367526	G2
pvalue	0.097707449706468	0.218944257942892	0.455099225004047	0.575350900473541	0.498472967637861	0.931796841773229	9.49922389998259e-05	0.786985433824712	0.575339147204085	0.315537227834201	0.166079882251826	0.00195692718227477	0.0044052513205238	0.0304003605953191	0.0317623192830693	0.00134794256370949	0.0990567506324396	0.523478622276953	NA
