# Supplementary material for: Predicting Diagnostic Gene Biomarkers Associated With Immune Checkpoints, N6-Methyladenosine, and Ferroptosis in Patients With Acute Myocardial Infarction
Source: Front Cardiovasc Med. 2022 Feb 11;9:836067. doi: 10.3389/fcvm.2022.836067 (PMC8873927; doi:10.3389/fcvm.2022.836067)
Supplement: Supplementary file 9 [file Data_Sheet_7.ZIP › figure7/figure7 raw data-2.csv]

Genes	ALKBH5	HNRNPA2B1	HNRNPC	IGF2BP1	IGF2BP2	IGF2BP3	METTL3	RBM15	RBM15B	RBMX	VIRMA	WTAP	YTHDC1	YTHDC2	YTHDF1	YTHDF2	YTHDF3	ZC3H13
ALKBH5	1	0.632698334365843	0.236005649382658	0.140128127886706	0.20739805292326	-0.425061695523053	0.612614888742892	0.282326341879822	0.484485362460731	0.771125133906138	0.107065967461908	-0.298286611196004	0.221455259145378	0.434000281939299	0.491016418460685	0.301585404811389	-0.657502355489175	0.538931129569956
HNRNPA2B1	0.632698334365843	1	0.217275043622242	0.115922526598067	0.194672585441133	-0.16880871195018	0.427546757060396	0.189166311597518	0.303726610072988	0.577142691488487	0.260798083062326	0.248061856447374	0.0492407039541543	0.0959216170115834	0.308147888247602	0.390967132005219	-0.0894400863426406	0.135459990186613
HNRNPC	0.236005649382658	0.217275043622242	1	-0.0622591045823721	-0.0379599416839892	0.0370701193332114	0.57206251966614	0.722282636019304	0.286498995019643	0.0339946480185545	0.0759635472480861	-0.0990780427153268	0.221634246242657	0.434428096159326	0.44990186087171	0.683571956312677	0.164547723750334	0.0543485805560086
IGF2BP1	0.140128127886706	0.115922526598067	-0.0622591045823721	1	0.418016978801489	-0.309112203995704	0.237684439360713	-0.174812223865261	-0.366777892515454	0.361075832980272	0.127314701539017	0.111041693724551	0.234794239127431	-0.0192891886843649	-0.0111300252885685	-0.285231029884304	-0.24883271731226	0.00427330031174435
IGF2BP2	0.20739805292326	0.194672585441133	-0.0379599416839892	0.418016978801489	1	-0.0369190006121569	0.29122118557623	-0.297044015062661	-0.404000319350213	0.297579727529078	0.396053698974287	-0.0120957239078704	0.192868078647161	-0.21335100998601	-0.0517691008209265	-0.221302188727632	-0.378768230672515	0.0141693903427142
IGF2BP3	-0.425061695523053	-0.16880871195018	0.0370701193332114	-0.309112203995704	-0.0369190006121569	1	-0.266094432385121	0.0319409087334835	-0.43110499724476	-0.458966484666281	0.173902215320291	-0.0407233514265337	-0.178215683589475	0.137617907308889	-0.249324020081466	0.0583782365055359	0.377324532940933	-0.033658781013097
METTL3	0.612614888742892	0.427546757060396	0.57206251966614	0.237684439360713	0.29122118557623	-0.266094432385121	1	0.707664926205943	0.415439122046679	0.403739236933318	0.262276234575882	-0.278678418167413	0.513226937378754	0.470961306755993	0.757280152160284	0.563815199031092	-0.258865006833436	0.218206398273917
RBM15	0.282326341879822	0.189166311597518	0.722282636019304	-0.174812223865261	-0.297044015062661	0.0319409087334835	0.707664926205943	1	0.486822848183833	0.0277593382077283	0.111152342999375	-0.200013343997913	0.476539505208993	0.587338936287503	0.750494973482417	0.730164578201834	0.207772020855475	0.227115752236223
RBM15B	0.484485362460731	0.303726610072988	0.286498995019643	-0.366777892515454	-0.404000319350213	-0.43110499724476	0.415439122046679	0.486822848183833	1	0.244976421145624	-0.164422397460178	-0.181578272084701	-0.0159142560234308	0.377307262537025	0.546204339896689	0.613627707543104	-0.208417978655743	0.348073151534675
RBMX	0.771125133906138	0.577142691488487	0.0339946480185545	0.361075832980272	0.297579727529078	-0.458966484666281	0.403739236933318	0.0277593382077283	0.244976421145624	1	0.226291827964709	-0.211033586335398	0.129103305129567	0.0671154639036187	0.443591150318692	0.180211263121799	-0.668157338853726	0.464541695582188
VIRMA	0.107065967461908	0.260798083062326	0.0759635472480861	0.127314701539017	0.396053698974287	0.173902215320291	0.262276234575882	0.111152342999375	-0.164422397460178	0.226291827964709	1	0.294311246723772	0.441329927706293	-0.0285838541466291	0.196321837334669	0.215326638455727	0.0800458180551674	0.148495759345952
WTAP	-0.298286611196004	0.248061856447374	-0.0990780427153268	0.111041693724551	-0.0120957239078704	-0.0407233514265337	-0.278678418167413	-0.200013343997913	-0.181578272084701	-0.211033586335398	0.294311246723772	1	0.237982282730696	-0.248140495341188	-0.271011051628337	-0.210926201504748	0.64271772943276	-0.263251164686923
YTHDC1	0.221455259145378	0.0492407039541543	0.221634246242657	0.234794239127431	0.192868078647161	-0.178215683589475	0.513226937378754	0.476539505208993	-0.0159142560234308	0.129103305129567	0.441329927706293	0.237982282730696	1	0.232933743859147	0.409223095957757	-0.000582474479225763	0.0818266949884794	0.18660964007137
YTHDC2	0.434000281939299	0.0959216170115834	0.434428096159326	-0.0192891886843649	-0.21335100998601	0.137617907308889	0.470961306755993	0.587338936287503	0.377307262537025	0.0671154639036187	-0.0285838541466291	-0.248140495341188	0.232933743859147	1	0.387130520258725	0.33786862897267	-0.0502404140248219	0.282863219386836
YTHDF1	0.491016418460685	0.308147888247602	0.44990186087171	-0.0111300252885685	-0.0517691008209265	-0.249324020081466	0.757280152160284	0.750494973482417	0.546204339896689	0.443591150318692	0.196321837334669	-0.271011051628337	0.409223095957757	0.387130520258725	1	0.695062248980128	-0.157151426998501	0.325539363443552
YTHDF2	0.301585404811389	0.390967132005219	0.683571956312677	-0.285231029884304	-0.221302188727632	0.0583782365055359	0.563815199031092	0.730164578201834	0.613627707543104	0.180211263121799	0.215326638455727	-0.210926201504748	-0.000582474479225763	0.33786862897267	0.695062248980128	1	0.0506161013148235	0.236335293821161
YTHDF3	-0.657502355489175	-0.0894400863426406	0.164547723750334	-0.24883271731226	-0.378768230672515	0.377324532940933	-0.258865006833436	0.207772020855475	-0.208417978655743	-0.668157338853726	0.0800458180551674	0.64271772943276	0.0818266949884794	-0.0502404140248219	-0.157151426998501	0.0506161013148235	1	-0.503916800795164
ZC3H13	0.538931129569956	0.135459990186613	0.0543485805560086	0.00427330031174435	0.0141693903427142	-0.033658781013097	0.218206398273917	0.227115752236223	0.348073151534675	0.464541695582188	0.148495759345952	-0.263251164686923	0.18660964007137	0.282863219386836	0.325539363443552	0.236335293821161	-0.503916800795164	1
