# Supplementary material for: Predicting Diagnostic Gene Biomarkers Associated With Immune Checkpoints, N6-Methyladenosine, and Ferroptosis in Patients With Acute Myocardial Infarction
Source: Front Cardiovasc Med. 2022 Feb 11;9:836067. doi: 10.3389/fcvm.2022.836067 (PMC8873927; doi:10.3389/fcvm.2022.836067)
Supplement: Supplementary file 12 [file Data_Sheet_10.zip]

Archive with 4 entries (3 files):
- supplementary materials pictures/Supplementary_Material.docx
- supplementary materials pictures/supplementary materials 1 .png
- supplementary materials pictures/supplementary materials 2.tif
- supplementary materials pictures/
